# Supplementary material for: The development of the Japanese version of the compassionate engagement and action scales
Source: PLoS One. 2020 Apr 1;15(4):e0230875. doi: 10.1371/journal.pone.0230875 (PMC7112184; doi:10.1371/journal.pone.0230875)
Supplement: S2 File — (XLSX) [file pone.0230875.s002.xlsx]

## Sheet: Time1
ID	age	1…male、2…female	Compassion for self													Compassion for others													Compassion from others													SCS-SF
ID	age	sex	a1	a2	a3	a4	a5	a6	a7	a8	a9	a10	a11	a12	a13	b1	b2	b3	b4	b5	b6	b7	b8	b9	b10	b11	b12	b13	c1	c2	c3	c4	c5	c6	c7	c8	c9	c10	c11	c12	c13	sc1	sc2	sc3	sc4	sc5	sc6	sc7	sc8
2	23	2	8	8	3	7	9	9	3	5	10	10	5	10	6	5	6	5	4	5	5	5	4	6	6	4	5	5	10	8	1	8	10	10	3	7	7	6	6	10	10	3	4	1	3	5	2	3	3
3	21	2	6	8	8	7	5	5	2	7	7	7	7	6	8	8	8	2	3	6	7	2	5	7	7	4	7	7	8	8	4	4	7	8	3	4	7	6	6	6	8	4	3	2	2	3	2	2	4
4	21	1	3	7	9	9	4	5	8	4	4	5	8	6	5	6	8	3	7	7	8	5	5	6	8	6	7	7	7	8	4	7	6	8	7	7	7	7	4	6	8	4	4	3	5	3	4	2	4
5	20	1	2	2	7	7	7	7	5	8	3	3	8	3	3	6	6	4	7	6	6	7	7	7	8	6	7	8	6	1	3	3	6	4	4	6	5	6	6	6	6	1	2	2	2	2	4	2	4
6	20	2	6	7	8	8	4	6	6	4	6	5	4	7	7	6	6	7	4	5	7	4	7	7	8	5	8	8	7	6	6	6	7	7	5	7	7	7	5	7	7	5	5	3	3	4	4	2	4
7	20	2	7	6	5	5	6	6	4	6	8	7	5	8	6	6	6	5	5	5	6	4	6	6	6	5	6	7	7	7	5	5	6	7	5	6	6	7	6	6	7	3	4	3	2	3	2	3	3
8	21	2	7	8	10	9	6	6	8	5	6	8	7	7	7	6	7	3	7	5	5	2	5	6	6	8	7	8	8	7	4	4	4	8	5	7	7	7	6	7	9	4	4	4	1	4	4	3	4
9	22	2	5	5	5	6	6	6	7	7	5	6	3	7	7	4	3	3	3	3	6	3	6	4	3	2	2	2	6	6	6	6	6	7	7	7	7	8	8	8	7	4	4	4	2	4	3	3	3
10	20	2	8	10	6	10	7	8	9	5	8	8	7	8	7	4	5	6	5	4	4	5	4	5	5	6	5	6	5	4	5	4	4	4	5	4	5	5	6	5	5	4	3	3	2	2	4	3	2
11	20	2	5	8	8	8	8	8	4	4	7	8	7	8	8	7	7	7	7	7	7	7	9	8	9	4	8	8	8	8	8	8	8	7	5	7	7	7	7	7	7	4	4	3	4	3	4	3	4
12	21	2	7	6	8	7	6	6	5	3	7	6	5	6	5	8	8	3	7	7	8	5	4	7	8	3	8	4	7	8	6	6	7	8	5	4	7	8	3	6	6	4	3	2	2	4	2	4	1
13	21	2	5	6	6	6	5	6	6	5	6	5	7	5	5	4	3	5	4	3	4	4	4	5	5	6	4	5	6	4	4	4	4	6	5	4	7	7	5	6	7	4	4	3	4	3	4	3	4
14	20	2	3	8	8	7	7	5	4	7	4	7	7	5	6	3	8	4	7	8	8	2	7	4	3	6	7	9	7	2	4	7	5	6	5	8	6	5	7	2	8	2	4	4	2	3	4	2	2
15	20	2	7	8	4	9	6	8	7	3	8	8	7	7	7	6	6	8	7	7	7	5	7	7	7	6	6	6	5	5	6	5	6	7	5	7	8	7	4	8	8	4	4	3	4	4	4	4	2
16	21	2	7	7	8	7	4	5	7	4	5	6	8	5	4	8	8	4	6	5	8	5	8	7	8	6	8	9	8	8	6	7	7	8	4	7	7	7	5	8	8	4	5	2	4	2	5	2	4
17	20	2	8	9	6	9	8	8	6	5	8	8	9	9	6	7	8	6	7	7	8	7	7	8	8	7	7	8	9	9	9	9	9	9	8	8	8	8	8	9	9	2	5	2	4	2	4	1	5
18	19	2	8	9	5	9	6	9	5	4	8	9	4	8	9	7	8	6	9	8	8	7	8	6	8	8	7	8	8	7	5	8	6	8	5	5	8	8	8	8	7	2	4	3	3	3	4	2	4
19	71	1	9	9	2	7	9	9	2	9	9	9	2	9	9	9	9	4	3	8	8	2	8	9	9	3	7	7	6	6	4	5	5	5	3	5	6	6	5	6	5	5	2	1	2	5	2	5	1
20	20	2	9	8	8	7	9	8	2	7	8	9	3	9	10	8	8	7	3	7	8	5	6	7	7	6	7	8	8	7	5	5	6	7	5	6	6	6	5	6	7	5	2	1	1	5	3	2	3
21	20	1	7	7	3	6	7	8	3	5	8	8	3.41241	4.05301	8	8	7	3	6	6	7	3	8	7	8	8	8	9	8	7	6	5	5	7	5	6	6	7	5	7	8	5	2	2	1	4	2	5	1
22	21	2	7	6	8	6	6	7	4	5	7	7	4	8	7	4	6	6	6	5	7	4	5	6	7	5	7	6	6	4	7	6	7	6	4	6	6	7	5	6	8	4	2	4	1	4	1	4	2
23	21	2	8	9	7	9	8	9	6	7	7	8	5	7	8	6	7	5	6	8	8	6	7	7	7	5	6	7	6	7	5	7	4	7	2	3	4	5	3	6	5	4	5	3	4	4	5	3	5
24	20	2	1	8	4	10	4	6	6	5	3	6	10	7	7	6	7	5	5	8	7	5	10	6	7	10	7	7	7	8	5	5	7	9	5	7	7	8	7	8	8	3	5	5	4	1	5	3	5
25	21	1	8	7	8	6	7	8	2	4	8	9	2	8	8	6	6	4	2	6	8	3	4	8	8	3	8	7	6	4	4	2	6	7	2	6	7	7	3	6	7	4	1	2	1	4	2	4	1
26	20	2	2	8	9	7	3	4	7	3	3	2	8	3	7	6	7	3	5	6	8	3	5	6	7	8	8	9	8	7	2	4	5	8	6	8	8	8	4	7	8	4	4	3	4	4	3	2	4
27	20	2	8	10	9	10	7	9	10	8	9	9	10	8	8	9	9	3	5	7	10	6	8	8	8	7	8	10	10	8	9	6	9	8	7	7	7	8	8	8	10	2	5	5	5	2	5	2	5
28	20	2	8	10	1	10	1	5	10	2	3	2	9	2	1	8	9	7	3	6	8	6	7	10	10	5	8	10	8	2	5	1	6	7	2	6	8	8	6	8	9	1	5	1	5	1	5	1	5
29	20	2	5	6	6	7	5	6	8	3	7	7	7	7	7	7	7	4	4	7	7	4	7	7	7	7	7	7	7	7	4	5	7	7	4	7	7	7	7	7	7	3	4	3	4	4	4	2	4
30	20	1	8	7	3	7	8	9	4	5	7	8	5	5	6	6	9	5	5	7	9	7	6	8	8	8	8	9	7	8	3	7	7	9	4	6	5	5	5	5	5	4	5	2	2	4	4	3	3
31	20	2	3	3	6	6	10	4	2	7	8	7	9	8	4	3	7	1	8	9	3	3	9	2	1	7	8	3	7	3	1	3	2	2	2	2	8	4	2	8	8	2	5	2	1	4	2	4	2
32	20	2	5	9	9	9	8	6	10	6	8	8	9	8	8	7	8	4	5	6	8	7	6	9	9	10	9	9	7	8	2	2	6	7	7	6	8	8	3	7	8	5	5	1	3	4	5	2	5
33	20	2	8	8	6	8	7	8	8	3	8	8	8	8	8	8	8	4	8	6	8	9	9	8	8	9	8	7	9	9	4	8	7	8	8	8	8	8	4	8	8	2	5	2	5	3	5	1	5
34	19	2	9	8	6	7	7	8	4	5	4	6	4	6	7	6	5	5	6	6	8	4	7	8	8	8	8	10	6	5	3	3	5	5	2	4	6	7	7	8	7	5	2	2	3	4	4	5	4
35	20	1	10	10	1	8	10	10	1	7	8	9	1	9	8	5	6	4	2	4	5	5	7	5	5	1	5	5	7	7	3	5	7	8	5	5	5	6	4	5	5	4	5	2	1	5	2	3	3
37	20	2	6	8	4	7	7	7	4	5	8	8	4	8	9	6	6	4	5	7	8	4	8	6	6	4	8	7	5	6	3	3	7	8	2	9	5	6	4	6	8	4	5	5	4	4	5	3	4
38	22	2	7	10	8	10	3	7	8	3	8	9	9	4	4	8	8	6	9	7	8	6	5	8	8	10	8	10	4	3	9	3	4	5	1	1	4	4	10	5	3	4	5	5	5	2	5	2	5
39	21	2	3	7	8	8	4	2	7	3	5	4	9	5	4	7	8	3	6	7	7	5	7	6	8	6	7	9	6	4	5	2	7	7	1	6	7	7	6	5	7	2	4	1	3	2	4	2	4
40	21	1	6	5	7	7	7	5	3	6	9	8	1	9	7	7	5	7	4	3	7	5	10	6	7	5	5	4	7	6	7	6	6	6	5	4	7	7	5	6	6	3	2	2	3	3	2	3	1
41	19	2	6	7	8	10	10	9	9	9	9	9	9	9	6	6	6	4	7	7	7	8	8	9	9	7	9	9	3	3	3	3	3	3	3	3	3	3	3	3	3	4	5	5	4	3	5	3	5
42	19	2	3	10	10	9	8	3	8	2	7	8	9	4	6	7	8	3	3	7	8	2	8	8	8	8	6	8	6	4	4	7	3	3	3	4	4	4	8	6	8	4	5	1	4	2	5	3	4
43	20	2	8	6	7	8	8	8	2	3	2	3	7	2	7	6	6	9	3	2	3	2	8	6	7	9	7	8	3	3	5	2	6	7	4	3	7	6	4	7	7	4	5	2	1	4	4	4	2
44	21	2	7	9	3	10	5	6	9	2	5	7	8	6	3	4	6	2	8	6	6	7	8	7	7	9	6	8	7	8	3	6	7	8	7	5	7	7	5	7	9	2	5	1	5	2	5	1	5
45	21	2	6	9	7	10	7	9	3	6	2	2	10	2	1	8	7	3	4	6	10	2	10	8	8	6	5	9	6	1	5	1	5	5	2	4	6	6	5	3	7	4	5	1	5	3	5	4	3
46	21	2	4	8	6	8	6	6	5	5	9	8	7	7	6	4	3	6	7	7	6	5	5	6	6	7	4	6	5	5	4	3	7	6	3	6	4	5	6	4	7	4	3	2	4	3	4	4	3
47	20	2	4	10	5	6	9	9	1	8	3	8	5	7	7	10	10	5	6	9	10	7	7	10	10	5	10	10	10	8	7	7	7	9	6	8	9	9	6	9	10	5	4	1	1	5	4	3	4
48	21	2	8	8	6	9	7	8	2	5	9	9	4	7	7	6	8	3	7	9	10	6	4	10	7	6	7	7	6	6	2	2	8	8	2	6	9	9	4	7	7	3	5	2	4	4	4	2	4
49	21	2	10	9	2	10	5	10	10	5	3	6	10	7	9	7	7	8	8	9	10	2	10	5	8	7	5	7	7	10	7	3	7	5	9	4	8	5	10	10	10	1	3	3	1	2	5	3	3
50	19	1	7	7	4	4	8	7	3	6	7	7	4	6	6	8	7	3	4	7	8	6	6	6	6	6	6	7	6	4	2	2	6	6	3	7	6	6	4	6	9	4	1	1	1	4	1	5	1
51	20	2	7	10	8	9	7	6	6	4	7	6	10	2	1	8	8	4	8	8	8	5	8	8	8	6	6	7	7	6	6	5	7	7	4	6	7	7	7	7	7	4	5	2	5	2	4	2	4
52	20	2	4	6	8	8	5	4	6	4	4	7	7	4	4	6	5	4	3	4	7	4	7	6	6	6	5	6	5	5	5	4	5	6	3	6	7	6	6	6	8	2	4	2	3	2	4	2	4
53	21	2	5	7	8	9	6	7	8	5	8	8	8	8	8	9	8	7	8	8	9	8	8	9	9	8	9	8	8	8	7	6	7	8	6	7	9	9	7	9	9	4	5	2	4	3	5	2	5
54	19	2	7	9	8	8	8	7	8	5	8	7	7	8	4	8	6	7	6	7	7	8	6	6	7	8	7	8	8	7	7	5	6	6	6	7	8	8	5	8	8	4	5	2	4	3	4	2	4
55	20	2	8	8	6	9	8	8	7	5	7	8	9	7	6	8	7	6	7	8	8	7	8	8	8	8	6	7	7	6	6	6	7	7	6	7	7	8	7	7	8	3	5	2	4	3	5	2	3
56	21	2	2	7	3	7	5	8	4	4	5	8	3	7	6	1	6	1	1	2	6	1	6	1	1	1	1	7	6	3	3	1	3	3	1	3	1	6	3	6	7	4	5	2	2	3	4	2	5
57	20	1	6	4	6	6	6	5	7	6	7	7	5	8	6	7	7	6	7	5	8	6	8	8	9	5	8	7	8	6	7	8	5	6	7	6	8	6	7	6	6	4	4	4	3	3	2	3	4
58	21	2	7	7	7	7	8	8	5	7	6	7	4	7	8	7	6	4	5	6	7	4	6	8	8	5	7	6	4	7	5	4	7	7	4	7	4	5	8	5	8	3	4	3	4	4	2	3	4
59	21	2	6	9	7	9	5	8	6	5	8	9	10	9	8	6	7	7	8	7	8	8	6	6	7	7	8	8	10	9	8	9	9	8	7	6	9	9	8	9	10	5	5	5	3	2	5	4	5
60	21		4	9	8	8	9	9	5	8	8	8	9	8	8	9	9	6	9	8	9	6	8	8	9	7	8	9	6	6	6	6	6	6	6	6	6	6	7	6	6	5	4	2	2	4	4	5	2
61	20	1	3	7	2	9	3	4	4	3	3	7	7	7	7	8	8	4	2	2	6	3	1	8	8	7	7	8	7	7	8	1	2	2	1	3	4	4	8	3	7	2	5	4	4	2	5	2	5
62	21	2	7	7	3	9	4	9	5	7	7	9	9	8	6	7	8	9	9	9	9	5	9	8	9	9	9	9	10	9	3	10	9	10	9	10	9	9	5	8	9	4	5	1	4	3	5	2	5
63	20	1	6	7	6	6	6	6	5	4	6	5	6	7	4	7	6	5	4	6	6	5	6	7	6	4	6	6	6	6	6	7	6	6	5	6	7	6	6	7	6	4	4	4	4	2	4	3	4
64	21	1	8	10	3	8	5	8	7	3	8	8	6	7	7	8	7	8	7	7	8	5	8	8	8	6	7	9	7	8	7	3	4	7	3	8	7	7	5	7	6	5	5	3	4	3	4	3	4
65	21	2	6	10	5	10	8	8	7	3	8	9	7	7	8	8	8	5	5	9	10	5	9	10	10	5	9	10	8	3	9	3	8	8	4	9	8	8	6	6	10	4	5	2	5	4	5	2	4
66	20	2	5	8	7	8	5	5	8	5	6	6	8	5	6	7	7	5	8	7	8	7	7	6	6	8	6	6	8	8	5	8	8	8	7	5	8	8	7	8	9	3	4	3	4	3	5	3	4
67	20	2	3	9	6	9	4	6	4	4	6	6	3	7	3	7	5	2	4	9	8	7	7	6	5	9	7	7	9	8	5	7	9	8	7	7	9	10	3	10	9	2	5	2	5	2	5	2	5
68	21	2	3	8	8	8	4	3	8	1	9	8	9	8.23661	3	5	7	7	4	4	7	5	5	7	8	8	8	9	8	8	8	8	8	8	5	5	8	8	5	9	9	2	5	1	4	1	5	1	5
69	20	1	7	9	3	8	6	7	7	5	7	8	7	8	8	8	8	4	7	7	8	5	8	7	8	6	8	8	3	3	2	4	7	7	3	8	5	4	7	3	3	2	5	2	5	2	5	2	5
70	19	2	6	6	1	9	7	8	7	4	7	6	10	6	4	8	7	7	7	7	8	8	7	9	9	5	6	6	5	5	5	5	6	6	4	5	6	6	7	6	6	1	3	2	4	1	5	3	4
71	21	2	10	10	3	10	5	10	8	3	8	9	9	5	4	10	10	2	9	9	10	9	10	10	10	3	10	10	7	5.01175	5	1	4	7	4	7	7	4	7	4	7	1	5	2	5	4	5	2	4
72	21	2	6	4	8	5	7	6	2	7	7	7	5	6	8	6	7	5	3	7	7	5	8	6	7	8	7	7	6	3	4	4	7	8	4	8	7	7	7	6	8	4	4	2	4	5	3	4	2
73	21	1	3	8	7	8	4	4	6	3	7	7	7	6	6	6	6	3	2	4	7	1	6	7	8	7	6	7	7	4	8	3	5	6	3	6	6	7	6	7	7	4	5	2	5	2	4	2	5
74	21	2	5	7	5	7	5	7	7	4	5	6	6	6	8	7	6	7	6	7	8	6	8	7	8	7	7	8	6	7	7	6	7	7	6	6	7	7	5	6	7	4	4	3	3	3	5	2	4
75	19	1	8	8	4	9	4	8	8	6	7	9	6	8	6	7	8	3	6	8	9	9	6	8	8	6	7	9	7	7	5	5	6	7	5	6	7	6	8	6	7	2	5	4	5	2	5	2	5
76	21	2	7	8	8	7	6	7	4	5	8	8	6	7	6	5	4	6	8	6	7	5	6	7	7	8	6	7	6	5	7	6	6	7	5	6	7	7	7	6	7	4	4	3	4	4	4	3	4
77	20	2	7	9	4	9	7	8	5	4	8	7	5	7	6	7	8	5	6	7	9	9	8	8	8	6	7	9	8	4	5	4	8	9	4	8	7	7	6	6	8	4	1	4	1	4	2	4	1
78	20	2	7	5	7	6	5	5	8	4	5	5	9	6	5	5	4	6	3	4	6	4	6	5	4	8	5	5	5	5	5	4	4	5	4	6	5	5	6	5	6	3	2	3	4	4	2	3	2
79	20	2	8	9	4	10	10	7	4	6	8	4	6	7	3	10	10	2	10	10	10	4	9	10	6	7	10	10	3	5	1	1	3	6	1	6	2	2	7	3	2	4	5	5	5	2	4	1	5
80	21	2	4	8	9	8	4	8	4	4	9	7	3	7	7	7	8	3	5	5	8	4	3	9	9	7	8	9	8	8	9	4	7	7	3	7	8	9	3	9	8	4	2	2	2	4	2	4	1
81	20	2	5	8	9	8	9	9	3	8	7	8	4	8	9	7	7	4	2	8	7	2	9	8	8	7	2	9	8	6	3	2	6	8	4	8	8	9	4	6	8	5	4	4	1	5	1	5	1
82	20	2	8	9	3	2	6	8	2	5	8	8	3	8	8	4	5	5	2	2	3	1	2	7	6	2	6	3	3	3	3	3	3	3	3	3	7	7	4	7	7	4	2	2	1	4	1	4	1
83	19	1	7	4	8	9	7	7	3	5	7	8	3	8	7	8	8	4	9	8	8	4	8	8	9	7	9	9	8	9	8	3	4	7	1	4	6	4	8	4	4	4	5	2	4	3	5	2	4
84	20	2	4	9	8	9	6	8	10	2	8	8	9	7	4	5	2	6	2	1	7	3	5	5	6	8	6	8	2	2	1	1	1	1	1	6	3	4	3	6	6	3	5	2	5	2	4	1	5
85	20	2	8	6	6	10	7	8	3	6	7	8	6	7	7	7	4	5	7	7	10	3	10	8	8	6	8	9	8	6	6	6	6	8	5	7	7	7	7	5	7	3	4	3	4	4	5	4	3
86	20	2	7	7	8	8	7	7	6	4	8	7	7	7	6	5	7	5	7	6	7	4	5	6	6	7	6	7	6	5	4	5	5	6	3	6	6	6	5	6	6	4	4	2	3	3	4	3	4
87	20	1	4	7	8	9	4	6	3	6	7	6	8	6	4	6	7	4	6	6	7	4	7	6	5	6	6	7	6	7	3	6	7	8	4	7	7	8	6	7	8	2	4	3	5	2	4	4	3
88	24	1	6	6	7	5	7	8	2	4	7	8	2	6	6	7	7	6	5	5	6	2	5	7	7	4	4	7	8	8	3	7	7	7	4	6	6	7	4	6	6	4	4	5	2	3	3	4	1
89	20	2	5	8	9	9	8	6	7	4	8	5	7	6	7	8	7	4	6	7	9	7	8	8	9	9	9	8	9	7	7	6	8	9	6	10	9	10	8	9	10	4	5	4	3	4	5	3	3
90	21	2	5	4	7	8	4	8	4	6	5	3	7	5	6	5	4	3	2	3	5	2	6	5	5	5	3	4	3	2	3	2	4	5	2	4	3	2	5	3	3	4	5	4	4	2	4	2	5
91	19	2	1	7	8	6	2	4	6	7	1	3	8	1	4	6	6	4	2	5	6	3	6	8	8	9	7	6	2	2	1	1	4	5	5	4	4	6	5	4	6	3	5	2	2	1	5	2	5
92	20	2	7	7	4	8	6	7	6	5	8	6	4	6	5	6	6	7	6	6	6	4	5	7	6	6	6	6	6	4	5	4	5	5	3	4	5	5	6	5	6	4	5	4	5	3	5	2	4
93	20	1	7	9	8	9	8	8	6	3	8	8	7	7	7	4	7	6	7	4	6	3	9	6	6	8	4	4	6	6	3	7	4	8	3	4	7	7	9	6	6	4	5	4	2	4	4	3	4
94	19	2	5	7	6	8	5	6	8	6	6	6	8	7	6	8	8	7	6	6	9	5	4	7	9	5	7	8	8	8	7	6	8	9	5	4	8	9	6	6	9	4	5	5	4	3	5	2	4
95	20	1	8	8	3	8	7	8	4	7	9	8	5	7	5	4	2	3	1	4	2	5	8	6	5	6	3	2	4	5	5	2	4	3	1	4	3	2	4	2	1	2	4	2	2	3	3	2	2
96	20	2	7	5	6	9	8	7	3	6	8	8	3	5	8	5	7	2	3	5	9	6	5	8	7	8	8	6	3	4	5	3	5	4	3	2	5	4	4	3	3	5	4	5	4	5	4	4	3
97	26	1	10	10	3	8	9	10	2	5	4	6	2	8	8	8	7	4	3	7	8	2	4	8	8	2	8	8	4	4	8	8	2	4	7	3	6	3	8	3	3	4	4	4	4	4	3	3	4
98	20	2	8	7	8	7	7	7	6	6	9	10	10	7	7	7	7	8	8	8	8	10	8	8	9	10	9	9	9	9	9	8	8	9	10	8	9	9	10	9	8	4	4	5	3	3	4	5	1
99	20	1	7	7	7	7	7	7	7	7	5	6	5	5	6	9	8	6	6	7	8	8	8	7	7	8	7	8	6	7	6	6	7	7	7	7	7	6	6	6	6	4	4	3	4	4	4	4	3
100	29	1	8	8	8	8	8	8	4	8	8	8	9	5	4	3	4	4	5	5	7	5	9	6	7	5	6	6	2	2	2	2	2	2	2	2	2	2	2	2	2	4	4	3	4	5	2	3	4
101	20	2	4	5	7	7	7	7	4	3	7	7	4	5	8	3	3	7	7	3	5	3	2	1	6	5	3	2	8	6	7	3	8	7	4	7	5	3	7	5	9	3	4	3	1	4	2	4	4
102	20	2	7	8	8	7	7	9	4	4	4	8	8	5	7	8	8	3	7	7	8	3	7	3	7	7	8	8	7	4	4	3	7	8	3	7	3	8	5	7	8	4	5	3	4	4	4	2	4
103	20	1	7	8	9	9	7	5	8	3	9	9	8	8	8	8	7	4	7	8	8	7	9	9	9	7	8	8	3	3	2	1	1	7	1	2	6	6	10	4	4	5	4	2	5	5	5	3	4
104	21	2	8	7	4	8	8	8	2	7	7	7	3	8	8	8	8	7	7	7	8	6	6	6	7	3	8	8	6	6	7	6	8	8	3	8	8	8	2	8	8	5	3	4	4	5	2	4	2
105	21	2	3	10	8	7	3	5	7	7	7	7	10	6	5	7	8	3	6	9	10	6	8	7	7	9	7	10	8	7	3	3	10	10	5	6	10	9	4	7	10	4	5	2	5	2	5	2	5
106	22	2	8	6	2	9	9	10	3	6	8	3	6	9	8	5	5	5	5	4	6	3	7	7	7	9	5	6	8	8	3	2	5	4	1	5	7	7	5	6	8	2	5	2	4	3	1	2	4
107	20	2	1	4	10	8	10	2	3	3	8	3	9	3	10	1	1	10	8	8	8	8	10	10	10	10	6	8	1	1	1	1	1	1	1	1	1	1	10	1	1	5	5	5	5	5	5	2	5
108	21	1	8	4	4	4	4	8	3	6	7	8	9	6	8	8	6	4	6	7	7	6	6	7	7	9	7	8	6	7	6	5	5	7	5	4	7	8	9	7	6	4	2	3	1	4	2	4	2
109	20	2	8	9	7	9	5	9	3	8	7	8	7	5	5	9	8	7	6	10	10	6	10	9	9	7	9	8	8	6	8	2	8	8	2	8	9	10	6	9	8	4	4	4	1	3	4	4	2
110	21	2	10	10	4	10	7	10	2	1	9	10	3	9	9	6	7	2	3	3	3	2	1	3	5	2	3	4	8	8	6	9	4	6	1	4	7	7	1	9	9	5	5	5	5	3	5	2	5
111	20	2	8	9	9	9	8	9	7	5	8	9	3	8	8	8	8	8	4	8	8	3	6	8	8	6	8	9	7	6	9	3	6	6	7	3	8	9	6	6	8	4	2	2	4	4	5	4	1
112	23	1	10	4	2	7	8	9	2	8	9	10	4	9	8	7	7	8	7	8	9	3	9	8	8	7	8	8	9	3	2	4	7	8	6	9	8	9	4	9	6	2	2	4	1	4	1	4	2
113	21	2	7	9	8	9	7	7	8	4	4	6	8	7	7	4	7	4	6	6	7	4	7	6	6	8	7	7	7	8	7	3	7	8	3	8	7	8	3	7	8	4	5	2	2	2	4	2	5
114	21	2	4	5	6	7	7	6	7	5	7	7	6	7	6	7	6	5	6	4	7	4	6	6	6	5	7	7	5	5	4	6	6	6	5	7	5	6	5	5	6	4	4	4	4	4	5	3	4
115	19	1	6	5	8	8	4	7	5	3	8	7	4	9	5	8	4	2	5	7	8	2	8	8	8	4	9	8	5	4	2	3	4	5	1	6	4	6	5	6	6	4	4	5	2	4	5	4	2
116	21	2	4	7	7	7	5	4	7	5	6	5	6	5	7	5	4	4	4	4	5	4	7	4	4	7	4	5	5	5	5	4	5	5	3	6	4	4	5	4	5	4	4	3	2	3	2	3	3
117	20	2	4	9	7	8	7	7	8	2	7	7	9	7	4	3	7	7	8	4	4	5	4	6	6	7	6	6	6	6	5	6	6	5	4	6	6	5	5	5	6	4	5	2	4	2	5	2	5
118	20	1	5	5	5	5	5	5	5	5	4	4	9	4	4	6	6	6	4	6	3	3	5	8	6	6	5	4	4	4	7	4	4	4	4	4	4	4	8	4	4	4	4	2	4	4	4	4	4
119	19	2	4	2	8	3	9	7	8	4	6	6	7	6	8	7	6	6	3	8	7	4	6	8	7	10	6	8	6	5	4	3	6	6	2	9	6	7	6	5	8	5	4	3	4	5	1	3	3
120	21	1	10	10	6	8	4	10	6	3	10	10	5	9	7	8	8	10	10	5	10	3	2	9	10	7	8	3	7	9	10	5	2	2	1	2	7	7	9	3	7	4	3	4	5	5	5	5	4
121	21	2	5	8	5	8	4	6	8	4	5	4	9	4	3	7	6	3	7	6	6	5	6	6	6	6	6	8	6	6	4	5	6	6	3	5	5	6	7	6	8	3	5	3	5	2	5	1	5
122	21	2	7	8	6	6	8	8	3	7	8	8	4	8	9	7	4	7	6	6	5	4	8	6	5	4	2	6	6	3	6	4	5	5	1	8	6	6	5	6	6	4	4	4	1	4	4	2	4
123	19	2	5	8	8	7	3	4	4	2	7	7	3	7	7	7	3	3	3	7	7	6	9	8	8	3	8	8	6	3	3	5	8	8	3	6	5	5	7	6	7	3	5	2	4	3	4	1	5
124	20	2	6	7	7	9	7	7	8	4	8	8	8	7	8	8	7	5	6	7	9	6	6	8	8	7	8	9	6	6	7	6	6	6	3	4	7	7	7	7	7	4	5	3	5	4	5	2	5
125	18	1	7	7	3	6	5	6	3	4	4	7	3	7	3	6	6	9	4	4	6	3	9	7	7	5	7	7	7	7	7	5	7	7	4	3	7	7	5	7	5	3	3	3	3	3	2	4	2
126	19	2	6	8	5	7	4	6	5	5	7	7	9	6	5	7	5	4	8	8	8	6	7	7	8	6	6	8	6	4	5	4	5	7	4	5	6	6	8	7	7	2	5	4	5	1	5	1	5
127	19	1	7	7	4	8	8	6	5	3	7	7	8	5	4	7	6	6	7	4	8	7	4	5	5	10	6	8	8	6	5	3	4	6	2	5	7	7	3	6	6	4	5	1	4	2	5	3	3
128	19	2	3	5	7	7	4	3	3	4	6	6	8	7	4	4	2	6	3	3	2	2	2	7	4	6	3	3	6	5	6	5	5	3	3	3	5	4	4	4	5	5	3	2	4	2	4	1	5
129	18	2	8	8	5	8	5	9	2	3	6	8	4	8	10	8	10	3	9	9	9	9	6	6	8	7	6	9	7	6	6	5	7	10	5	7	6	6	5	8	8	4	5	3	1	3	4	4	4
130	19	2	6	7	5	7	6	7	6	4	6	6	8	7	5	7	7	3	5	6	7	7	7	7	7	5	7	7	6	7	3	6	5	7	7	6	6	7	5	6	7	2	5	2	3	2	4	3	4
131	19	2	4	9	8	10	6	7	9	2	7	7	9	7	6	9	7	3	6	7	8	2	8	8	8	6	7	8	8	8	2	5	8	7	3	9	9	9	5	9	10	3	5	2	4	2	5	2	4
132	19	2	6	6	6	6	6	6	6	6	6	6	6	6	6	6	6	6	6	6	6	6	6	6	6	6	6	6	6	6	6	6	6	6	6	6	6	6	6	6	6	3	3	3	3	3	3	3	3
133	19	1	1	5	7	10	9	10	2	1	1	7	9	10	8	10	8	4	8	10	10	2	10	8	8	10	7	1	8	1	1	6.59115	10	9.91851	8.21912	7.50575	9	8.24868	10	9	10.1724	5	1	1	1	5	1	5	1
134	19	1	2	6	7	4	5	6	10	7	7	8	3	6	7	7	6	2	6	8	8	1	5	8	7	6	6	6	6	7	7	7	7	7	6	5	7	6	3	6	7	4	5	4	3	3	4	4	2
135	19	1	7	4	8	9	7	7	3	5	7	8	3	8	7	8	8	4	9	8	8	4	8	8	9	7	9	9	8	9	8	3	4	7	1	4	6	4	8	4	4	4	5	2	4	3	5	2	4
136	19	1	5	8	4	8	7	10	8	6	6	5	9	5	5	8	8	9	1	7	9	7	5	6	7	4	8	9	6	7	5	4	5	6	5	4	6	7	3	6	6	2	4	3	3	4	4	3	3
137	19	2	6	6	8	6	6	6	4	6	7	7	6	8	6	8	7	5	5	7	8	7	6	7	8	5	7	7	6	6	5	5	6	6	5	6	6	6	6	6	6	3	4	2	3	4	2	3	3
138	18	2	2	10	10	10	5	1	10	4	6	7	10	2	6	4	2	7	4	7	7	2	5	7	7	7	8	6	9	9	4	4	10	9	5	6	8	8	4	8	9	5	5	3	5	2	5	1	5
139	18		5	6	4	5	6	5	5	5	5	4	7	8	4	6	4	3	5	7	5	4	6	5	5	6	6	5	5	7	6	6	4	6	8	7	5	5	6	7	4	3	4	3	3	3	4	2	3
140	19	2	8	8	3	5	4	6	2	5	7	7	1	8	8	7	9	1	1	8	10	1	2	7	7	1	7	8	7	5	3	4	5	5	5	5	6	6	3	6	6	3	3	1	2	4	2	5	1
141	18	2	5	10	5	9	4	7	3	6	5	2	8	5	1	8	4	3	3	4	6	1	5	3	5	8	4	5	6	6	3	2	6	3	3	5	5	5	5	5	5	2	5	1	3	1	5	1	5
142	18	2	6	8	7	9	4	5	7	3	7	5	8	6	8	3	5	2	2	3	4	2	7	6	6	8	7	9	4	5	9	2	3	2	2	8	3	4	6	2	2	4	4	2	1	3	5	2	5
143	18	2	5	6	6	6	6	5	5	5	4	4	5	6	5	6	6	5	6	5	6	6	5	6	6	5	6	6	6	5	6	5	5	6	4	7	5	5	5	5	5	4	2	3	4	3	2	3	3
144	19	1	7	1	2	1	5	6	1	4	2	6	7	5	1	7	3	1	1	8	8	2	8	7	9	8	9	8	10	2	3	7	8	6	8	9	7	7	8	9	6	3	3	3	3	3	3	3	3
145	21	2	6	10	3	7	7	9	9	7	7	7	7	7	7	7	7	3	3	6	8	2	8	10	10	6	4	9	7	5	6	7	5	7	7	7	4	4	6	6	6	3	5	4	5	3	5	2	2
146	19	2	8	8	3	8	3	8	4	4	5	6	8	5	8	8	8	3	4	8	8	2	8	8	8	5	8	8	8	8	2	2	4	8	2	8	8	8	3	5	7	4	5	4	1	1	4	2	4
147	19	2	6	7	5	5	6	4	8	3	7	6	4	7	3	4	5	3	4	6	5	3	9	7	5	7	8	9	8	4	4	2	6	8	4	9	8	8	5	6	9	4	4	2	4	3	4	3	4
148	18	1	7	6	7	7	5	5	5	5	7	7	9	9	8	5	6	7	5	6	7	7	7	6	6	7	7	6	7	8	8	7	6	7	8	8	7	7	8	8	8	3	3	3	2	4	4	4	4
149	18	1	6	6	5	5	7	8	5	7	6	6	4	6	6	6	6	3	4	6	6	4	6	6	6	5	7	7	7	6	6	7	6	7	6	6	6	6	5	6	6	3	2	2	2	3	2	2	3
150	19	1	4	7	8	7	6	6	2	7	8	7	8	8	7	6	7	4	6	7	8	3	8	8	8	6	7	8	6	3	3	4	4	6	4	3	6	6	6	6	6	4	4	3	2	4	4	2	3
151	18	1	4	6	8	7	7	5	7	7	8	8	6	6	6	6	5	5	6	6	6	5	8	5	6	7	6	6	5	6	6	6	5	6	5	7	6	6	6	5	6	4	5	3	5	4	4	3	5
152	19	2	6	6	7	5	6	7	3	5	6	6	4	7	7	7	7	4	6	6	7	5	5	8	8	6	7	9	7	8	5	5	7	8	5	5	6	8	6	7	9	3	3	3	1	3	2	3	3
153	19	1	10	10	1	8	10	10	2	8	10	10	4	8	7	10	10	1	8	10	10	8	10	10	10	10	10	10	4	8	8	8	4	8	4	4	7	6	9	6	6	4	4	1	5	4	5	2	5
154	18	1	5	6	6	7	6	6	5	7	4	6	6	5	7	4	4	4	4	4	4	4	4	4	4	4	4	4	4	5	5	5	5	5	5	5	4	4	4	4	4	4	3	2	3	4	3	3	3
155	19	2	7	6	6	7	5	6	6	6	5	6	5	5	5	6	5	6	6	6	6	5	6	6	6	5	5	5	5	5	6	5	6	5	5	5	6	5	7	7	6	3	3	4	3	3	3	3	3
156	19	1	3	3	3	3	3	3	3	3	3	3	3	3	3	3	3	3	3	3	3	3	3	3	3	3	3	3	3	3	3	3	3	3	3	3	3	3	3	3	3	3	3	3	3	3	3	3	3
157	19	2	5	9	3	8	5	6	2	4	4	5	5	5	4	8	7	6	6	6	8	6	6	8	8	7	7	8	5	5	5	5	5	2	2	5	4	4	5	5	5	2	5	5	4	2	5	1	5
158	19	2	5	3	5	4	4	5	1	5	4	6	2	5	4	9	9	4	3	5	9	2	10	10	9	2	10	9	8	7	3	2	5	7	1	5	5	6	2	4	8	4	5	1	1	4	2	3	3
159	19	2	4	5	4	4	5	4	5	5	5	5	3	4	5	5	6	3	3	5	7	3	4	5	6	5	5	6	5	4	4	5	5	6	3	5	5	5	5	6	6	3	4	2	4	3	3	2	3
160	18	2	8	10	6	10	7	5	10	3	6	6	9	9	7	10	9	4.14253	9	9	9	10	8	9	9	6	10	10	4	4	5	2	1	2	1	8	2	2	6	2	1	2	5	1	5	1	5	1	5
161	18	1	7	8	6	9	7	8	3	1	8	8	10	8	6	9	7	2	6	7	9	1	3	8	8	10	8	9	6	3	5	1	1	5	1	1	3	3	10	4	5	4	5	2	4	2	5	2	5
162	18	2	7	7	7	6	6	6	4	4	5	5	6	5	5	6	6	6	6	5	5	5	5	6	6	6	6	6	6	6	6	6	6	6	6	6	6	6	6	6	6	4	4	3	4	3	4	4	2
163	19	2	7	6	7	8	8	8	3	6	8	6	3	7	7	9	10	5	3	8	9	3	10	7	9	4	6	7	4	4	2	3	6	7	1	8	7	6	3	6	5	2	5	1	2	5	4	2	4
164	19	2	7	4	4	8	3	6	7	5	7	4	7	3	3	3	4	3	5	3	6	4	8	3	3	7	6	2	6	3	4	3	3	6	3	3	7	4	8	7	4	2	2	2	2	2	4	2	2
165	19	2	8	9	5	5	6	4	4	4	5	5	5	4	8	8	8	8	7	6	7	7	6	7	7	5	7	7	8	8	8	8	8	8	8	8	7	7	7	6	7	4	3	3	3	3	4	4	4
166	19	2	6	8	1	9	9	3	4	3	5	3	10	8	6	10	8	1	7	8	9	1	7	8	9	1	7	10	10	8	1	5	5	10	1	8	8	8	1	9	7	3	5	5	1	3	4	3	2
167	18	1	10	10	6	7	6	9	3	5	10	7	6	8	5	4	7	5	2	5	9	5	10	6	5	9	6	3	1	8	1	2	5	4	1	10	3	2	5	4	9	3	4	4	4	4	3	5	2
168	19	1	8	8	3	6	5	7	7	5	7	8	4	7	5	9	7	7	6	6	8	4	5	7	8	6	7	7	7	7	3	3	2	6	3	4	7	7	6	5	9	3	4	4	3	3	3	3	3
169	18	2	5	8	8	8	4	6	5	1	5	5	7	7	7	5	5	5	6	4	5	2	5	6	5	6	5	5	5	4	5	5	5	5	5	5	6	5	4	5	5	3	5	1	5	4	3	3	3
170	19	2	10	10	8	10	9	9	4	8	8	8	10	9	10	9	9	5	9	7	10	9	9	10	10	10	10	10	6	7	6	3	7	7	3	6	6	6	6	7	7	3	5	1	1	4	4	4	2
171			8	8	6	7	4	6	4	3	6	7	7	7	6	7	6	3	6	6	7	6	6	7	7	6	7	8	7	6	3	6	7	7	5	5	7	6	6	7	7	4	5	3	2	4	5	4	4
172	20	2	6	8	5	9	9	7	2	3	9	9	4	9	8	8	8	3	7	4	8	3	4	8	8	4	9	9	8	8	5	4	7	8	3	4	8	8	3	8	8	5	4	2	1	3	4	2	4
173	20	2	7	9	4	10	9	3	9	8	8	9	10	4	3	5	8	9	9	7	9	10	10	4	7	10	3	4	4	4	4	5	8	9	5	5	4	4	4	4	4	2	2	2	2	2	4	4	4
174			4	7	5	9	7	8	8	6	8	8	8	8	7	5	7	6	6	6	7	6	6	7	6	7	6	6	8	8	7	5	5	6	5	5	6	6	6	6	7	4	4	3	4	4	4	3	4
175	20	2	5	5	5	4	6	5	6	5	7	8	5.93679	6	7	8	7	8	9	7	8	8	9	7	8	8	8	9	7	8	7	7	8	7	8	7	6	7	8	9	9	4	4	4	3	4	4	4	5
176	20	2	5	6	5	5	5	5	6	6	6	5	5	5	6	5	6	5	6	6	6	6	6	5	5	5	5	5	6	5	6	5	6	5	5	5	4	5	6	6	5	3	2	3	3	4	3	2	3
177	19	1	7	5	7	8	8	7	3	7	9	7	4	6	8	8	5	3	4	7	8	4	8	8	9	4	5	8	7	3	4	5	7	6	4	7	6	8	2	8	7	4	3	2	1	4	1	5	3
178			5	5	5	5	5	6	6	5	5	5	5	5	5	5	5	5	5	5	5	5	5	5	5	5	5	5	5	5	5	5	6	6	6	6	6	6	5	5	5	3	3	3	3	3	3	3	3
179	19	1	7	7	7	7	6	7	7	7	7	6	7	7	7	6	7	7	7	6	7	6	7	7	5	7	6	7	7	8	7	7	6	7	8	7	7	6	7	7	7	3	3	4	3	3	3	3	1
180	20	1	8	10	3	9	7	9	8	3	9	8	7	8	7	5	6	4	6	4	6	4	4	7	7	6	6	7	6	4	5	5	3	4	1	1	5	5	8	3	6	3	5	3	4	2	5	2	5
181	19	1	8	8	3	6	5	7	7	5	7	8	4	7	5	9	7	7	6	6	8	4	5	7	8	6	7	7	7	7	3	3	2	6	3	4	7	7	6	5	9	3	4	4	3	3	3	3	3
182	18	2	5	8	8	8	4	6	5	5	5	5	7	7	7	5	5	5	6	4	5	2	5	6	5	6	5	5	5	3	5	5	5	5	5	5	6	5	4	5	5	3	5	1	5	4	3	3	3
183	19	2	10	10	8	10	9	9	4	8	8	8	10	9	10	9	9	5	9	7	10	9	9	10	10	10	10	10	6	7	6	3	7	7	3	6	6	6	6	7	7	3	5	1	1	4	4	4	2
184	19	2	3	7	8	8	7	7	7	2	7	8	10	7	6	8	7	7	6	8	8	4	5	7	8	6	8	10	6	5	8	2	7	6	1	2	6	7	5	7	8	5	5	5	5	4	5	3	4
185	18	1	7	8	6	9	7	8	3	1	8	8	10	8	6	9	7	2	6	7	9	1	3	8	8	10	8	9	6	3	5	1	1	5	1	1	3	3	10	4	5	4	5	2	4	2	5	2	5
186	19	1	2	6	7	4	5	6	10	7	7	8	3	6	7	7	6	2	6	8	8	1	5	8	7	6	6	6	6	7	7	7	7	7	6	5	7	6	3	6	7	4	5	4	3	3	4	4	2
187	21	2	6	10	3	7	7	9	9	7	7	7	7	7	7	7	7	3	3	6	8	2	8	10	10	6	4	9	7	5	6	7	5	7	7	7	4	4	6	6	6	3	5	4	5	3	5	2	2
188	19	1	4	7	8	7	6	6	2	7	8	7	8	8	7	6	7	4	6	7	8	3	8	8	8	6	7	8	6	3	3	4	4	6	4	3	6	6	6	6	6	4	4	3	2	4	4	2	3
189	19	2	6	6	6	6	6	6	6	6	6	6	6	6	6	6	6	6	6	6	6	6	6	6	6	6	6	6	6	6	6	6	6	6	6	6	6	6	6	6	6	3	3	3	3	3	3	3	3
190	19	2	6	8	7	9	5	5	6	4	5	6	7	6	7	7	7	6	7	7	8	7	7	8	9	6	7	8	7	7	7	6	7	8	5	7	8	8	7	8	8	4	5	3	4	3	5	2	4
191	18	1	6	6	5	5	7	8	5	7	6	6	4	6	6	6	6	3	4	6	6	4	6	6	6	5	7	7	7	6	6	7	6	7	6	6	6	6	5	6	6	3	2	2	2	3	2	2	3
192	18	2	2	9	9	8	2	3.37839	8.2527	2	4	3	9	5	4	8	8	4	7	8	8	5	8	7	7	6	8	9	6	5	5	7	5	7	5	4	5	5	6	5	5	2	5	2	5	1	5	1	5
193	19	1	6	3	6	7	3	5	4	6	6	4	6	2	3	7	6	2	6	4	4.7438	-4.05951	5	6	4	5	5	3	6	6	5	4	3	2	1	7	6	5	6	5	7	3	3	3	3	3	3	3	3
194	18		5	6	4	5	6	5	5	5	5	4	7	8	4	6	4	3	5	7	5	4	6	5	5	6	6	5	5	7	6	6	4	6	8	7	5	5	6	7	4	3	4	3	3	3	4	2	3
195	19	2	7	6	7	8	8	8	3	6	8	6	3	7	7	9	10	5	3	8	9	3	10	7	9	4	6	7	4	4	2	3	6	7	1	8	7	6	3	6	5	2	5	1	2	5	4	2	4
196	19	1	9	9	8	8	7	9	6	8	8	8	8	7	7	10	9	6	6	9	10	3	10	9	10	7	10	10	8	8	3	3	8	9	2	9	10	10	6	10	10	4	5	5	2	3	5	4	4
197	18	2	5	10	5	9	4	7	3	6	5	2	8	5	1	6	4	3	3	4	6	1	5	3	5	8	4	5	6	6	3	2	6	3	3	5	5	5	5	5	5	2	5	1	3	1	5	1	5
198	19	2	4	5	4	4	5	4	5	5	5	5	3	4	5	5	6	3	3	5	7	3	4	5	6	5	5	6	5	4	4	5	5	6	3	5	5	5	5	6	6	3	4	2	4	3	3	2	3
199	19	1	5	8	4	8	7	10	8	6	6	5	9	5	5	8	8	9	1	7	9	7	5	6	7	4	8	9	6	7	5	4	5	6	5	4	6	7	3	6	6	2	4	3	3	4	4	3	3
200	19	2	3	5	7	7	4	3	3	4	6	6	8	7	4	4	2	6	3	3	2	2	2	7	4	6	3	3	6	5	6	5	5	3	3	3	5	4	4	4	5	5	3	2	4	2	4	1	5
201	19	2	5	3	5	4	4	5	1	5	4	6	2	5	4	9	9	4	3	5	9	2	10	10	9	2	10	9	8	7	3	2	5	7	1	5	5	6	2	4	8	4	5	1	1	4	2	3	3
202	21	1	8	6	6	3	4	5	10	10	3	2	8	7	2	3	4	9	9	1	9	9	9	8	9	10	6	9	8	8	3	7	3	8	7	9	2	8	8	3	3	4	2	4	4	2	5	5	2
203	21	2	7	8	7	6	7	7	4	4	7	8	5	7	8	7	8	6	6	6	8	7	6	7	8	5	7	8	7	7	5	5	6	6	4	4	7	7	5	6	7	4	4	4	4	4	5	4	3
204	19	2	5	9	1	10	1	10	10	10	1	1	10	1	1	10	10	10	1	10	10	10	10	10	10	8	10	10	1	10	1	10	10	1	3	1	8	8	7	8	9	1	5	5	5	1	5	1	5
205	19	2	5	6	5	5	5	6	5	5	3	3	5	3	3	5	4	5	5	5	6	5	5	5	6	6	5	6	5	5	6	5	5	6	5	5	5	6	5	5	5	3	4	3	3	3	3	3	3
206	19	2	8	9	5	5	6	4	4	4	5	5	5	4	8	8	8	8	7	6	7	7	6	7	7	5	7	7	8	8	8	8	8	8	8	8	7	7	7	6	7	4	3	3	3	3	4	4	4
207	19	2	5	9	3	8	5	6	2	4	4	5	5	5	4	8	7	6	6	6	8	6	6	8	8	7	7	8	5	5	5	5	5	2	2	5	4	4	5	5	5	2	5	5	4	2	5	1	5
208	19	2	8	9	6	9	8	8	6	4	3	6	3	7	7	4	7	7	8	4	8	5	5	6	6	8	7	8	4	4	4	2	3	5	3	3	3	2	8	5	6	3	5	2	4	4	4	4	3
209	19	1	7	1	2	1	5	6	1	4	2	6	7	5	1	7	3	1	1	8	8	2	8	7	9	8	9	8	10	2	3	7	8	6	8	9	7	7	8	9	6	3	3	3	3	3	3	3	3
210	21	2	5	9	7	9	8	7	7	3	7	7	7	6	7	7	8	6	8	8	8	7	8	8	8	8	8	9	6	5	5	6	7	7	4	8	6	6	6	6	7	4	5	3	2	4	5	4	4
211	19	2	8	8	10	10	8	9	8	8	6	6	10	6	5	10	10	8	8	8	10	8	10	10	10	2	8	8	6	2	2	1	1	4	2	2	4	4	8	3	4	2	5	2	4	3	4	2	5
212	19	2	4	9	8	10	6	7	9	2	7	7	9	7	6	9	7	3	6	7	8	2	8	8	8	6	7	8	8	8	2	5	8	7	3	9	9	9	5	9	10	3	5	2	4	2	5	2	4
213	19	1	3	3	3	3	3	3	3	3	3	3	3	3	3	3	3	3	3	3	3	3	3	3	3	3	3	3	3	3	3	3	3	3	3	3	3	3	3	3	3	3	3	3	3	3	3	3	3
214	20	2	6	4	6	8	5	5	7	3	6	7	8.21824	4.20034	3	7	8	4	7	7	7	6	7	8	8	5	7	8	8	6	4	7	6	7	6	5	8	8	6	7	9	5	4	3	2	3	4	3	4
215	19	2	6	7	5	7	6	7	6	4	6	6	8	7	5	7	7	3	5	6	7	7	7	7	7	5	7	7	6	7	3	6	5	7	7	6	6	7	5	6	7	2	5	2	3	2	4	3	4
216	19	2	7	6	6	7	5	6	6	6	5	6	5	5	5	6	5	6	6	6	6	5	6	6	6	5	5	5	5	5	6	5	6	5	5	5	6	5	7	7	6	3	3	4	3	3	3	3	3
217	20	1	9	7	9	9	8	9	3	5	10	10	3	8	8	7	9	6	7	9	9	8	8	8	9	6	8	9	7	9	6	7	9	9	8	9	8	9	6	8	9	4	3	4	5	4	3	4	5
218	18	1	10	10	6	7	6	9	3	5	10	7	6	8	5	4	7	5	2	5	9	5	10	6	5	9	6	3	1	8	1	2	5	4	1	10	3	2	5	4	9	3	4	4	4	4	3	5	2
219	20	1	8	9	5	10	10	10	7	9	8	9	2	9	10	8	9	3	9	8	9	6	7	8	8	5	9	10	8	9	1	8	8	9	3	6	8	8	5	9	8	3	4	2	4	3	4	2	4
220	21	2	9	8	2	7	7	9	3	9	6	8	4	8	8	8	8	2	6	6	9	3	9	8	8	4	8	8	8	8	3	2	7	7	3	7	8	8	2	8	8	4	2	2	2	4	2	3	2
221	21	2	8	8	4	10	6	7	10	5	7	8	8	8	9	8	8	6	10	9	9	4	7	9	9	10	9	10	7	7	3	6	7	7	7	7	7	7	6	7	7	4	4	2	4	2	5	4	4
222	19	1	1	5	7	10	9	10	2	1	1	7	9	10	8	10	8	4	8	10	10	2	10	8	8	10	7	1	8	1	1	3.48301	10	9.1214	5.21149	5.67412	9	7.11332	10	9	9.89872	5	1	1	1	5	1	5	1
223	19	2	6	7	5	5	6	4	8	3	7	6	4	7	3	4	5	3	4	6	5	3	9	7	5	7	8	9	8	4	4	2	6	8	4	9	8	8	5	6	9	4	4	2	4	3	4	3	4
224	18	2	5	6	6	6	6	5	5	5	4	4	5	6	5	6	6	5	6	5	6	6	5	6	6	5	6	6	6	5	6	5	5	6	4	7	5	5	5	5	5	4	2	3	4	3	2	3	3
225	19	2	5	2	2	10	4	2	8	4	10	10	2	10	10	10	6	4	2	8	10	3	9	10	10	6	10	10	10	10	8	6	10	10	3	10	10	10	4	10	10	5	5	3	1	2	1	3	3
226	22	2	9	9	3	8	8	8	2	8	8	8	6	8	8	8	8	6	6	9	9	9	9	7	7	7	7	9	8	10	4	1	8	7	6	9	8	7	8	8	10	5	4	4	5	4	5	5	2
227	20	1	10	10	3	10	8	8	8	6	10	10	10	3	8	10	6	2	10	10	10	10	4	10	10	10	10	10	3	3	3	3	3	5	2	7	7	7	7	7	9	3	5	4	5	1	5	2	5
228	20	2	6	8	6	8	6	6	6	5	8	6	7	7	4	6	8	4	5	6	6	5	5	7	7	6	7	8	7	7	5	5	5	6	5	5	6	6	5	6	8	3	5	2	5	3	5	1	5
229	20	1	7	6	8	7	3	5	4	3	3	6	7	6	4	6	8	4	3	6	8	8	7	7	6	5	7	7	7	9	7	7	8	4	6	5	7	6	5	7	8	4	3	4	3	3	5	4	3
230	21	1	7	3	7	8	6	3	9	8	3	8	8	4	2	3	7	2	3	4	7	6	9	4	3	8	8	9	4	3	8	3	3	2	3	2	3	3	8	7	6	2	4	4	2	4	5	4	5
231	18	2	8	8	5	8	5	9	2	3	6	8	4	8	10	8	10	3	9	9	9	9	6	6	8	7	6	9	7	6	6	5	7	10	5	7	6	6	5	8	8	4	5	3	1	3	4	4	4
232	19	2	6	6	7	5	6	7	3	5	6	6	4	7	7	7	7	4	6	6	7	5	5	8	8	6	7	9	7	8	5	5	7	8	5	5	6	8	6	7	9	3	3	3	1	3	2	3	3
233	18	2	7	4	9	5	5	8	2	3	9	9	2	6	10	8	6	2	5	9	9	1	6	7	8	4	9	10	9	7	5	5	7	3	1	5	2	3	9	5	7	4	4	2	3	5	2	3	1
234	19	2	5	7	5	6	8	9	5	5	7	7	6	6	8	7	5	8	6	7	8	4	8	7	7	5	6	7	6	6	8	4	7	8	5	7	7	7	5	6	9	4	4	3	3	4	3	3	4
235	21	2	6	7	7	8	6	5	3	6	7	6	3	6	5	5	4	3	6	6	5	4	3	6	6	5	5	7	6	5	5	5	6	5	4	5	5	6	5	6	6	4	5	3	2	4	3	2	5
236	19	2	7	4	4	8	3	6	7	5	7	4	7	3	3	3	4	3	5	3	6	4	8	3	3	7	6	2	6	3	4	3	3	6	3	3	7	4	8	7	4	2	2	2	2	2	4	2	2
237	18	1	5	6	6	7	6	6	5	7	4	6	6	5	7	4	4	4	4	4	4	4	4	4	4	4	4	4	4	5	5	5	5	5	5	5	4	4	4	4	4	4	3	2	3	4	3	3	3
238	19	2	7	7	8	6	6	7	7	4	8	7	7	6	9	6	5	6	9	8	8	4	6	8	8	7	5	8	6	9	6	9	7	7	8	4	6	8	6	6	7	5	4	1	2	4	4	4	3
239	18	2	6	8	7	9	4	5	7	3	7	5	8	6	8	3	5	2	2	3	4	2	7	6	6	8	7	9	4	5	9	2	3	2	2	8	3	4	6	2	2	4	4	2	1	3	5	2	5
240	18	2	7	7	7	6	6	6	4	4	5	5	6	5	5	6	6	6	6	5	5	5	5	6	6	6	6	6	6	6	6	6	6	6	6	6	6	6	6	6	6	4	4	3	4	3	4	4	2
241	19	2	8	8	3	5	4	6	2	5	7	7	1	8	8	7	9	1	1	8	10	1	2	7	7	1	7	8	7	5	3	4	5	5	5	5	6	6	3	6	6	3	3	1	2	4	2	5	1
242	19	2	5	6	4	6	5	6	4	5	7	7	5	6	7	6	7	4	5	6	8	4	7	8	8	6	7	7	6	5	5	5	4	4	5	4	4	4	5	4	4	3	5	2	2	1	4	2	5
243	18	1	4	6	8	7	7	5	7	7	8	8	6	6	6	6	5	5	6	6	6	5	8	5	6	7	6	6	5	6	6	6	5	6	5	7	6	6	6	5	6	4	5	3	5	4	4	3	5
244	20	2	5	6	7	7	6	6	7	6	5	6	6	6	5	5	6	5	5	4	5	4	5	5	5	6	5	6	5	5	4	4	5	5	4	5	6	6	5	6	6	3	4	3	4	3	2	2	4
245	19	1	7	8	8	8	8	7	6	7	6	6	7	7	6	5	5	5	5	5	5	5	5	4	5	6	7	7	5	6	6	6	4	4	4	4	7	7	6	7	7	5	5	5	2	3	3	3	4
246	18	2	8	10	6	10	7	5	10	3	6	6	9	9	7	10	9	2.44288	9	9	9	10	8	9	9	6	10	10	4	4	5	2	1	2	1	8	2	2	6	2	1	2	5	1	5	1	5	1	5
247	19	1	10	10	1	8	10	10	2	8	10	10	4	8	7	10	10	1	8	10	10	8	10	10	10	10	10	10	4	8	8	8	4	8	4	4	7	6	9	6	6	4	4	1	5	4	5	2	5
248	18	1	6	6	4	8	7	7	3	4	6	8	3	9	8	8	8	4	7	7	7	5	5	6	6	4	7	9	8	8	6	8	8	6	6	4	8	8	6	7	6	3	4	3	4	4	3	2	5
249	18	1	7	7	3	6	5	6	3	4	4	7	3	7	3	6	6	9	4	4	6	3	9	7	7	5	7	7	7	7	7	5	7	7	4	3	7	7	5	7	5	3	3	3	3	3	2	4	2
250	20	2	7	8	7	7	7	7	3	5	7	7	4	7	7	6	7	6	6	6	6	3	5	6	6	5	5	6	6	7	6	5	6	7	3	5	6	6	3	6	7	4	1	3	3	4	2	4	2
251	21	2	8	8	9	10	7	8	6	4	10	9	4	10	9	7	5	5	6	7	8	4	3	8	9	3	8	10	7	5	7	6	6	8	5	4	7	8	3	9	9	5	3	4	4	4	4	3	2
252	20	1	10	10	9.42206	2	10	10	8	4	10	10	10	10	10	8	10	1	9	10	10	7	10	8	10	9	10	10	5	5	5	5	5	5	5	5	5	5	5	5	5	5	4	1	4	5	3	4	3
253	19	2	8	8	3	8	3	8	4	4	5	6	8	5	8	8	8	3	4	8	8	2	8	8	8	5	8	8	8	8	2	2	4	8	2	8	8	8	3	5	7	4	5	4	1	1	4	2	4
254	19	2	6	6	8	6	6	6	4	6	7	7	6	8	6	8	7	5	5	7	8	7	6	7	8	5	7	7	6	6	5	5	6	6	5	6	6	6	6	6	6	3	4	2	3	4	2	3	3
255	19	2	4	7	6	6	4	5	5	5	5	6	6	6	6	6	4	6	5	5	5	5	5	4	7	4	5	5	4	4	5	5	5	6	5	5	4	5	5	5	5	3	3	2	4	3	4	4	3
256	18	1	7	6	7	7	5	5	5	5	7	7	9	9	8	5	6	7	5	6	7	7	7	6	6	7	7	6	7	8	8	7	6	7	8	8	7	7	8	8	8	3	3	3	2	4	4	4	4
257	21	2	3	6	8	8	8	7	9	4	7	7	9	5	6	7	8	7	7	8	8	5	7	7	7	7	7	8	7	6	5	6	6	5	4	4	7	6	7	5	5	2	5	2	5	5	5	1	5
258	21	1	3	4	2	7	5	3	1	8	6	6	3	5	3	1	2	2	3	1	1	1	7	3	2	8	4	1	5	5	5	5	5	5	5	5	5	5	5	5	5	2	4	1	1	3	2	2	2
259	18	2	2	10	10	10	5	1	10	4	6	7	10	2	6	4	2	7	4	7	7	2	5	7	7	7	8	6	9	9	4	4	10	9	5	6	8	8	4	8	9	5	5	3	5	2	5	1	5
260	19	2	6	8	5	7	4	6	5	5	7	7	9	6	5	7	5	4	8	8	8	6	7	7	8	6	6	8	6	4	5	4	5	7	4	5	6	6	8	7	7	2	5	4	5	1	5	1	5
261	19	1	7	7	4	8	8	6	5	3	7	7	8	5	4	7	6	6	7	4	8	7	4	5	5	10	6	8	8	6	5	3	4	6	2	5	7	7	3	6	6	4	5	1	4	2	5	3	3
262	21	2	6	7	7	6	6	6	5	6	6	6	6	6	5	4	6	5	4	6	6	5	6	4	6	6	5	6	6	1	5	5	5	6	3	6	5	5	7	6	6	3	4	1	4	3	3	3	4
263	21	2	8	8	6	5	6	8	1	9	8	9	2	8	8	7	8	4	9	9	8	7	10	8	9	7	9	10	7	6	8	7	7	7	5	8	7	8	5	6	9	4	3	3	1	4	1	5	1
264	19	2	6	8	1	9	9	3	4	3	5	3	10	8	6	10	8	1	7	8	9	1	7	8	9	1	7	10	10	8	1	5	5	10	1	8	8	8	1	9	7	3	5	5	1	3	4	3	2
265	18	2	6	6	6	8	7	7	5	5	5	5	7	5	5	5	5	5	5	6	6	5	5	4	4	8	4	6	5	5	5	4	6	6	4	5	4	4	7	5	6	3	3	2	2	3	4	3	3
266	21	2	2	8	8	9	3	2	6	2	3	7	10	3	2	6	2	8	6	1	7	4	4	7	6	10	6	8	7	8	4	1	7	4	1	8	6	8	4	8	7	2	5	2	4	1	5	2	5
267	19	2	7	7	4	7	7	7	7	5	5	7	7	7	5	8	8	8	9	8	9	9	8	9	9	10	8	9	6	3	3	3	3	5	3	5	2	2	5	5	3	2	5	5	5	4	5	2	5
268	18	2	2	9	9	8	2	4.32563	6.52862	2	4	3	9	5	4	8	8	4	7	8	8	5	8	7	7	6	8	9	6	5	5	7	5	7	5	4	5	5	6	5	5	2	5	2	5	1	5	1	5
269	19	2	5	9	1	10	1	10	10	10	1	1	10	1	1	10	10	10	1	10	10	10	10	10	10	8	10	10	1	10	1	10	10	1	3	1	8	8	7	8	9	2	5	5	5	1	5	1	5
270	19	2	5	7	5	6	8	9	5	5	7	7	6	6	8	7	5	8	6	7	8	4	8	7	7	5	6	7	6	6	8	4	7	8	5	7	7	7	5	6	9	4	4	3	3	4	3	3	4
271	19	1	6	3	6	7	3	5	4	6	6	4	6	2	3	7	6	2	6	4	4.71329	1.52306	5	6	4	5	5	3	6	6	5	4	3	2	1	7	6	5	6	5	7	3	3	3	3	3	3	3	3
272	19	2	4	7	6	6	4	5	5	5	5	6	6	6	6	6	4	6	5	5	5	5	5	4	7	4	5	5	4	4	5	5	5	6	5	5	4	5	5	5	5	3	3	2	4	3	4	4	3
273	19	1	7	8	8	8	8	7	6	7	6	6	7	7	6	5	5	5	5	5	5	5	5	4	5	6	7	7	5	6	6	6	4	4	4	4	7	7	6	7	7	5	5	5	2	3	3	3	4
274	18	2	7	4	9	5	5	8	2	3	9	9	2	6	10	8	6	2	5	9	9	1	6	7	8	4	9	10	9	7	5	5	7	3	1	5	2	3	9	5	7	4	4	2	3	5	2	3	1
275	19	2	8	8	10	10	8	9	8	8	6	6	10	6	5	10	10	10	8	8	10	8	10	10	10	2	8	8	6	2	2	1	1	4	2	2	4	4	8	3	4	2	5	2	4	3	4	2	5
276	18	2	6	6	6	8	7	7	5	5	5	5	7	5	5	5	5	5	5	6	6	5	5	4	4	8	4	6	5	5	5	4	6	6	4	5	4	4	7	5	6	3	3	2	2	3	4	3	3
277	18	1	6	6	4	8	7	7	3	4	6	8	3	9	8	8	8	4	7	7	7	5	5	6	6	4	7	9	8	8	6	8	8	6	6	4	8	8	6	7	6	3	4	3	4	4	3	2	5
278	19	2	5	6	5	5	5	6	5	5	3	3	5	3	3	5	4	5	5	5	6	5	5	5	6	6	5	6	5	5	6	5	5	6	5	5	5	6	5	5	5	3	4	3	3	3	3	3	3
279	19	2	3	7	8	8	7	7	7	2	7	8	10	7	6	8	7	7	6	8	8	4	5	7	8	6	8	10	6	5	8	2	7	6	1	2	6	7	5	7	8	5	5	5	5	4	5	3	4
280	19	2	5	2	2	10	4	2	8	4	10	10	2	10	10	10	6	4	2	8	10	3	9	10	10	6	10	10	10	10	8	6	10	10	3	10	10	10	4	10	10	5	5	3	1	2	1	3	3
281	20	1	6	6	6	6	6	6	6	6	2	2	3	2	4	6	8	3	3	7	6	1	1	6	6	6	6	6	1	7	5.13101	1	7	1	1	3	1	1	1	1	1	4	4	1	2	3	4	1	4
[truncated: 51 more columns]

## Sheet: Time1とTime2
	1…male、2…female	GRC	Time1	Compassion for self													Compassion for others													Compassion from others													Time2	Compassion for self
age	sex			a1	a2	a3	a4	a5	a6	a7	a8	b1	b2	b3	b4	b5	c1	c2	c3	c4	c5	c6	c7	c8	d1	d2	d3	d4	d5	e1	e2	e3	e4	e5	e6	e7	e8	f1	f2	f3	f4	f5	→	a1	a2	a3	a4	a5	a6
21	2	5		6	8	8	7	5	5	2	7	7	7	7	6	8	8	8	2	3	6	7	2	5	7	7	4	7	7	8	8	4	4	7	8	3	4	7	6	6	6	8		7	5	6	7	5	7
21	1	3		3	7	9	9	4	5	8	4	4	5	8	6	5	6	8	3	7	7	8	5	5	6	8	6	7	7	7	8	4	7	6	8	7	7	7	7	4	6	8		7	6	8	8	4	7
20	1	3		2	2	7	7	7	7	5	8	3	3	8	3	3	6	6	4	7	6	6	7	7	7	8	6	7	8	6	1	3	3	6	4	4	6	5	6	6	6	6		6	6	6	6	6	6
20	2	4		6	7	8	8	4	6	6	4	6	5	4	7	7	6	6	7	4	5	7	4	7	7	8	5	8	8	7	6	6	6	7	7	5	7	7	7	5	7	7		6	6	3	6	5	6
20	2	4		7	6	5	5	6	6	4	6	8	7	5	8	6	6	6	5	5	5	6	4	6	6	6	5	6	7	7	7	5	5	6	7	5	6	6	7	6	6	7		6	6	4	5	6	5
21	2	4		7	8	10	9	6	6	8	5	6	8	7	7	7	6	7	3	7	5	5	2	5	6	6	8	7	8	8	7	4	4	4	8	5	7	7	7	6	7	9		9	9	6	9	7	7
20	2	4		8	10	6	10	7	8	9	5	8	8	7	8	7	4	5	6	5	4	4	5	4	5	5	6	5	6	5	4	5	4	4	4	5	4	5	5	6	5	5		5	10	4	10	7	7
20	2	4		5	8	8	8	8	8	4	4	7	8	7	8	8	7	7	7	7	7	7	7	9	8	9	4	8	8	8	8	8	8	8	7	5	7	7	7	7	7	7		6	6	7	7	7	6
21	2	4		7	6	8	7	6	6	5	3	7	6	5	6	5	8	8	3	7	7	8	5	4	7	8	3	8	4	7	8	6	6	7	8	5	4	7	8	3	6	6		7	7	5	8	8	7
21	2	4		5	6	6	6	5	6	6	5	6	5	7	5	5	4	3	5	4	3	4	4	4	5	5	6	4	5	6	4	4	4	4	6	5	4	7	7	5	6	7		4	4	7	7	4	5
20	2	5		3	8	8	7	7	5	4	7	4	7	7	5	6	3	8	4	7	8	8	2	7	4	3	6	7	9	7	2	4	7	5	6	5	8	6	5	7	2	8		7	8	5	5	7	7
20	2	4		7	8	4	9	6	8	7	3	8	8	7	7	7	6	6	8	7	7	7	5	7	7	7	6	6	6	5	5	6	5	6	7	5	7	8	7	4	8	8		7	7	5	8	6	7
21	2	4		7	7	8	7	4	5	7	4	5	6	8	5	4	8	8	4	6	5	8	5	8	7	8	6	8	9	8	8	6	7	7	8	4	7	7	7	5	8	8		7	9	7	8	4	6
20	2	5		8	9	6	9	8	8	6	5	8	8	9	9	6	7	8	6	7	7	8	7	7	8	8	7	7	8	9	9	9	9	9	9	8	8	8	8	8	9	9		7	9	5	9	6	8
19	2	3		8	9	5	9	6	9	5	4	8	9	4	8	9	7	8	6	9	8	8	7	8	6	8	8	7	8	8	7	5	8	6	8	5	5	8	8	8	8	7		8	8	5	8	7	8
20	2	4		9	8	8	7	9	8	2	7	8	9	3	9	10	8	8	7	3	7	8	5	6	7	7	6	7	8	8	7	5	5	6	7	5	6	6	6	5	6	7		9	8	8	8	8	9
20	1	4		7	7	3	6	7	8	3	5	8	8	-0.675359	29.7542	8	8	7	3	6	6	7	3	8	7	8	8	8	9	8	7	6	5	5	7	5	6	6	7	5	7	8		8	8	2	7	8	9
21	2	4		7	6	8	6	6	7	4	5	7	7	4	8	7	4	6	6	6	5	7	4	5	6	7	5	7	6	6	4	7	6	7	6	4	6	6	7	5	6	8		7	6	8	6	7	7
21	2	5		8	9	7	9	8	9	6	7	7	8	5	7	8	6	7	5	6	8	8	6	7	7	7	5	6	7	6	7	5	7	4	7	2	3	4	5	3	6	5		7	7	5	7	7	8
20	2	3		1	8	4	10	4	6	6	5	3	6	10	7	7	6	7	5	5	8	7	5	10	6	7	10	7	7	7	8	5	5	7	9	5	7	7	8	7	8	8		4	4	8	8	9	10
21	1	4		8	7	8	6	7	8	2	4	8	9	2	8	8	6	6	4	2	6	8	3	4	8	8	3	8	7	6	4	4	2	6	7	2	6	7	7	3	6	7		9	8	2	4	7	9
20	2	3		2	8	9	7	3	4	7	3	3	2	8	3	7	6	7	3	5	6	8	3	5	6	7	8	8	9	8	7	2	4	5	8	6	8	8	8	4	7	8		6	7	9	6	5	4
20	2	4		5	6	6	7	5	6	8	3	7	7	7	7	7	7	7	4	4	7	7	4	7	7	7	7	7	7	7	7	4	5	7	7	4	7	7	7	7	7	7		7	8	8	8	5	5
20	1	3		8	7	3	7	8	9	4	5	7	8	5	5	6	6	9	5	5	7	9	7	6	8	8	8	8	9	7	8	3	7	7	9	4	6	5	5	5	5	5		8	9	6	7	7	8
20	2	4		3	3	6	6	10	4	2	7	8	7	9	8	4	3	7	1	8	9	3	3	9	2	1	7	8	3	7	3	1	3	2	2	2	2	8	4	2	8	8		8	8	7	5	6	7
20	2	3		5	9	9	9	8	6	10	6	8	8	9	8	8	7	8	4	5	6	8	7	6	9	9	10	9	9	7	8	2	2	6	7	7	6	8	8	3	7	8		2	3	8	8	3	4.41805
20	2	4		8	8	6	8	7	8	8	3	8	8	8	8	8	8	8	4	8	6	8	9	9	8	8	9	8	7	9	9	4	8	7	8	8	8	8	8	4	8	8		8	10	4	7	8	8
19	2	4		9	8	6	7	7	8	4	5	4	6	4	6	7	6	5	5	6	6	8	4	7	8	8	8	8	10	6	5	3	3	5	5	2	4	6	7	7	8	7		10	8	6	6	7	9
20	2	4		6	8	4	7	7	7	4	5	8	8	4	8	9	6	6	4	5	7	8	4	8	6	6	4	8	7	5	6	3	3	7	8	2	9	5	6	4	6	8		8	9	5	8	8	7
22	2	4		7	10	8	10	3	7	8	3	8	9	9	4	4	8	8	6	9	7	8	6	5	8	8	10	8	10	4	3	9	3	4	5	1	1	4	4	10	5	3		7	10	6	6	7	6
21	2	4		3	7	8	8	4	2	7	3	5	4	9	5	4	7	8	3	6	7	7	5	7	6	8	6	7	9	6	4	5	2	7	7	1	6	7	7	6	5	7		3	8	2	9	2	4
19	2	4		6	7	8	10	10	9	9	9	9	9	9	9	6	6	6	4	7	7	7	8	8	9	9	7	9	9	3	3	3	3	3	3	3	3	3	3	3	3	3		7	8	8	9	8	7
19	2	4		3	10	10	9	8	3	8	2	7	8	9	4	6	7	8	3	3	7	8	2	8	8	8	8	6	8	6	4	4	7	3	3	3	4	4	4	8	6	8		3	8	8	8	7	5
20	2	4		8	6	7	8	8	8	2	3	2	3	7	2	7	6	6	9	3	2	3	2	8	6	7	9	7	8	3	3	5	2	6	7	4	3	7	6	4	7	7		7	8	7	9	9	8
21	2	4		7	9	3	10	5	6	9	2	5	7	8	6	3	4	6	2	8	6	6	7	8	7	7	9	6	8	7	8	3	6	7	8	7	5	7	7	5	7	9		6	9	4	9	4	6
21	2	5		6	9	7	10	7	9	3	6	2	2	10	2	1	8	7	3	4	6	10	2	10	8	8	6	5	9	6	1	5	1	5	5	2	4	6	6	5	3	7		4	9	8	10	9	6
21	2	4		4	8	6	8	6	6	5	5	9	8	7	7	6	4	3	6	7	7	6	5	5	6	6	7	4	6	5	5	4	3	7	6	3	6	4	5	6	4	7		6	7	6	8	5	5
20	2	4		4	10	5	6	9	9	1	8	3	8	5	7	7	10	10	5	6	9	10	7	7	10	10	5	10	10	10	8	7	7	7	9	6	8	9	9	6	9	10		10	10	6	8	10	10
21	2	3		10	9	2	10	5	10	10	5	3	6	10	7	9	7	7	8	8	9	10	2	10	5	8	7	5	7	7	10	7	3	7	5	9	4	8	5	10	10	10		10	10	2	10	6	10
19	1	4		7	7	4	4	8	7	3	6	7	7	4	6	6	8	7	3	4	7	8	6	6	6	6	6	6	7	6	4	2	2	6	6	3	7	6	6	4	6	9		5	6	3	4	7	6
20	2	3		7	10	8	9	7	6	6	4	7	6	10	2	1	8	8	4	8	8	8	5	8	8	8	6	6	7	7	6	6	5	7	7	4	6	7	7	7	7	7		10	10	7	10	6	6
20	2	4		4	6	8	8	5	4	6	4	4	7	7	4	4	6	5	4	3	4	7	4	7	6	6	6	5	6	5	5	5	4	5	6	3	6	7	6	6	6	8		3	7	7	8	5	5
21	2	4		5	7	8	9	6	7	8	5	8	8	8	8	8	9	8	7	8	8	9	8	8	9	9	8	9	8	8	8	7	6	7	8	6	7	9	9	7	9	9		7	8	8	8	7	7
19	2	3		7	9	8	8	8	7	8	5	8	7	7	8	4	8	6	7	6	7	7	8	6	6	7	8	7	8	8	7	7	5	6	6	6	7	8	8	5	8	8		4	8	8	8	4	6
20	2	4		8	8	6	9	8	8	7	5	7	8	9	7	6	8	7	6	7	8	8	7	8	8	8	8	6	7	7	6	6	6	7	7	6	7	7	8	7	7	8		7	8	7	9	7	8
20	1	3		6	4	6	6	6	5	7	6	7	7	5	8	6	7	7	6	7	5	8	6	8	8	9	5	8	7	8	6	7	8	5	6	7	6	8	6	7	6	6		6	7	5	6	7	6
21	2	4		7	7	7	7	8	8	5	7	6	7	4	7	8	7	6	4	5	6	7	4	6	8	8	5	7	6	4	7	5	4	7	7	4	7	4	5	8	5	8		5	7	6	6	6	7
21	2	4		6	9	7	9	5	8	6	5	8	9	10	9	8	6	7	7	8	7	8	8	6	6	7	7	8	8	10	9	8	9	9	8	7	6	9	9	8	9	10		5	8	9	9	5	6
21		3		4	9	8	8	9	9	5	8	8	8	9	8	8	9	9	6	9	8	9	6	8	8	9	7	8	9	6	6	6	6	6	6	6	6	6	6	7	6	6		8	7	7	6	8	8
20	1	4		3	7	2	9	3	4	4	3	3	7	7	7	7	8	8	4	2	2	6	3	1	8	8	7	7	8	7	7	8	1	2	2	1	3	4	4	8	3	7		4	8	3	8	3	4
21	2	3		7	7	3	9	4	9	5	7	7	9	9	8	6	7	8	9	9	9	9	5	9	8	9	9	9	9	10	9	3	10	9	10	9	10	9	9	5	8	9		7	7	4	7	6	8
20	1	4		6	7	6	6	6	6	5	4	6	5	6	7	4	7	6	5	4	6	6	5	6	7	6	4	6	6	6	6	6	7	6	6	5	6	7	6	6	7	6		7	6	4	6	6	7
21	1	3		8	10	3	8	5	8	7	3	8	8	6	7	7	8	7	8	7	7	8	5	8	8	8	6	7	9	7	8	7	3	4	7	3	8	7	7	5	7	6		7	9	8	9	7	7
21	2	3		6	10	5	10	8	8	7	3	8	9	7	7	8	8	8	5	5	9	10	5	9	10	10	5	9	10	8	3	9	3	8	8	4	9	8	8	6	6	10		3	10	4	10	10	9
20	2	4		5	8	7	8	5	5	8	5	6	6	8	5	6	7	7	5	8	7	8	7	7	6	6	8	6	6	8	8	5	8	8	8	7	5	8	8	7	8	9		6	7	6	9	5	8
20	2	4		3	9	6	9	4	6	4	4	6	6	3	7	3	7	5	2	4	9	8	7	7	6	5	9	7	7	9	8	5	7	9	8	7	7	9	10	3	10	9		4	9	10	9	2	3
21	2	4		3	8	8	8	4	3	8	1	9	8	9	8.71987	3	5	7	7	4	4	7	5	5	7	8	8	8	9	8	8	8	8	8	8	5	5	8	8	5	9	9		6	9	9	9	4	4
20	1	5		7	9	3	8	6	7	7	5	7	8	7	8	8	8	8	4	7	7	8	5	8	7	8	6	8	8	3	3	2	4	7	7	3	8	5	4	7	3	3		6	8	3	8	6	8
19	2	3		6	6	1	9	7	8	7	4	7	6	10	6	4	8	7	7	7	7	8	8	7	9	9	5	6	6	5	5	5	5	6	6	4	5	6	6	7	6	6		7	6	1	8	6	9
21	2	3		10	10	3	10	5	10	8	3	8	9	9	5	4	10	10	2	9	9	10	9	10	10	10	3	10	10	7	6.90806	5	1	4	7	4	7	7	4	7	4	7		10	10	4	10	7	10
21	2	5		6	4	8	5	7	6	2	7	7	7	5	6	8	6	7	5	3	7	7	5	8	6	7	8	7	7	6	3	4	4	7	8	4	8	7	7	7	6	8		5	6	8	6	8	6
21	1	4		3	8	7	8	4	4	6	3	7	7	7	6	6	6	6	3	2	4	7	1	6	7	8	7	6	7	7	4	8	3	5	6	3	6	6	7	6	7	7		4	8	9	9	6	6
21	2	4		5	7	5	7	5	7	7	4	5	6	6	6	8	7	6	7	6	7	8	6	8	7	8	7	7	8	6	7	7	6	7	7	6	6	7	7	5	6	7		7	8	5	7	5	6
19	1	4		8	8	4	9	4	8	8	6	7	9	6	8	6	7	8	3	6	8	9	9	6	8	8	6	7	9	7	7	5	5	6	7	5	6	7	6	8	6	7		9	9	3	9	9	9
21	2	4		7	8	8	7	6	7	4	5	8	8	6	7	6	5	4	6	8	6	7	5	6	7	7	8	6	7	6	5	7	6	6	7	5	6	7	7	7	6	7		7	6	8	7	6	7
20	2	4		7	9	4	9	7	8	5	4	8	7	5	7	6	7	8	5	6	7	9	9	8	8	8	6	7	9	8	4	5	4	8	9	4	8	7	7	6	6	8		9	10	4	9	6	6
20	2	4		7	5	7	6	5	5	8	4	5	5	9	6	5	5	4	6	3	4	6	4	6	5	4	8	5	5	5	5	5	4	4	5	4	6	5	5	6	5	6		5	5	5	4	6	5
20	2	4		8	9	4	10	10	7	4	6	8	4	6	7	3	10	10	2	10	10	10	4	9	10	6	7	10	10	3	5	1	1	3	6	1	6	2	2	7	3	2		7	8	10	9	9	9
21	2	4		4	8	9	8	4	8	4	4	9	7	3	7	7	7	8	3	5	5	8	4	3	9	9	7	8	9	8	8	9	4	7	7	3	7	8	9	3	9	8		6	4	8	6	4	4
20	2	4		5	8	9	8	9	9	3	8	7	8	4	8	9	7	7	4	2	8	7	2	9	8	8	7	2	9	8	6	3	2	6	8	4	8	8	9	4	6	8		8	9	6	6	7	8
20	2	4		8	9	3	2	6	8	2	5	8	8	3	8	8	4	5	5	2	2	3	1	2	7	6	2	6	3	3	3	3	3	3	3	3	3	7	7	4	7	7		4	6	6	6	6	6
19	1	4		7	4	8	9	7	7	3	5	7	8	3	8	7	8	8	4	9	8	8	4	8	8	9	7	9	9	8	9	8	3	4	7	1	4	6	4	8	4	4		7	6	8	8	9	6
20	2	6		4	9	8	9	6	8	10	2	8	8	9	7	4	5	2	6	2	1	7	3	5	5	6	8	6	8	2	2	1	1	1	1	1	6	3	4	3	6	6		7	8	7	8	7	9
20	2	4		8	6	6	10	7	8	3	6	7	8	6	7	7	7	4	5	7	7	10	3	10	8	8	6	8	9	8	6	6	6	6	8	5	7	7	7	7	5	7		8	8	7	10	6	6
20	2	4		7	7	8	8	7	7	6	4	8	7	7	7	6	5	7	5	7	6	7	4	5	6	6	7	6	7	6	5	4	5	5	6	3	6	6	6	5	6	6		8	7	6	7	6	5
20	1	3		4	7	8	9	4	6	3	6	7	6	8	6	4	6	7	4	6	6	7	4	7	6	5	6	6	7	6	7	3	6	7	8	4	7	7	8	6	7	8		6	6	7	8	4	6
24	1	5		6	6	7	5	7	8	2	4	7	8	2	6	6	7	7	6	5	5	6	2	5	7	7	4	4	7	8	8	3	7	7	7	4	6	6	7	4	6	6		6	7	3	8	7	7
21	2	4		5	4	7	8	4	8	4	6	5	3	7	5	6	5	4	3	2	3	5	2	6	5	5	5	3	4	3	2	3	2	4	5	2	4	3	2	5	3	3		8	7	3	8	4	8
19	2	4		1	7	8	6	2	4	6	7	1	3	8	1	4	6	6	4	2	5	6	3	6	8	8	9	7	6	2	2	1	1	4	5	5	4	4	6	5	4	6		4	6	9	8	5	3
20	2	5		7	7	4	8	6	7	6	5	8	6	4	6	5	6	6	7	6	6	6	4	5	7	6	6	6	6	6	4	5	4	5	5	3	4	5	5	6	5	6		6	6	4	8	6	6
20	1	4		7	9	8	9	8	8	6	3	8	8	7	7	7	4	7	6	7	4	6	3	9	6	6	8	4	4	6	6	3	7	4	8	3	4	7	7	9	6	6		9	9	6	9	7	9
19	2	4		5	7	6	8	5	6	8	6	6	6	8	7	6	8	8	7	6	6	9	5	4	7	9	5	7	8	8	8	7	6	8	9	5	4	8	9	6	6	9		7	7	7	9	5	4
20	1	4		8	8	3	8	7	8	4	7	9	8	5	7	5	4	2	3	1	4	2	5	8	6	5	6	3	2	4	5	5	2	4	3	1	4	3	2	4	2	1		7	6	4	6	5	6
20	2	5		7	5	6	9	8	7	3	6	8	8	3	5	8	5	7	2	3	5	9	6	5	8	7	8	8	6	3	4	5	3	5	4	3	2	5	4	4	3	3		7	6	6	7	6	7
26	1	4		10	10	3	8	9	10	2	5	4	6	2	8	8	8	7	4	3	7	8	2	4	8	8	2	8	8	4	4	8	8	2	4	7	3	6	3	8	3	3		8	8	3	6	7	10
20	2	3		8	7	8	7	7	7	6	6	9	10	10	7	7	7	7	8	8	8	8	10	8	8	9	10	9	9	9	9	9	8	8	9	10	8	9	9	10	9	8		7	9	10	7	7	8
20	1	3		7	7	7	7	7	7	7	7	5	6	5	5	6	9	8	6	6	7	8	8	8	7	7	8	7	8	6	7	6	6	7	7	7	7	7	6	6	6	6		6	7	6	7	7	6.42986
29	1	4		8	8	8	8	8	8	4	8	8	8	9	5	4	3	4	4	5	5	7	5	9	6	7	5	6	6	2	2	2	2	2	2	2	2	2	2	2	2	2		9	8	7	8	8	8
20	2	4		4	5	7	7	7	7	4	3	7	7	4	5	8	3	3	7	7	3	5	3	2	1	6	5	3	2	8	6	7	3	8	7	4	7	5	3	7	5	9		6	7	9	6	7	7
20	2	5		7	8	8	7	7	9	4	4	4	8	8	5	7	8	8	3	7	7	8	3	7	3	7	7	8	8	7	4	4	3	7	8	3	7	3	8	5	7	8		7	7	8	8	7	8
21	2	4		3	10	8	7	3	5	7	7	7	7	10	6	5	7	8	3	6	9	10	6	8	7	7	9	7	10	8	7	3	3	10	10	5	6	10	9	4	7	10		4	8	9	9	5	4
22	2	4		8	6	2	9	9	10	3	6	8	3	6	9	8	5	5	5	5	4	6	3	7	7	7	9	5	6	8	8	3	2	5	4	1	5	7	7	5	6	8		8	9	3	7	10	9
20	2	4		1	4	10	8	10	2	3	3	8	3	9	3	10	1	1	10	8	8	8	8	10	10	10	10	6	8	1	1	1	1	1	1	1	1	1	1	10	1	1		2	2	10	10	10	2
21	1	4		8	4	4	4	4	8	3	6	7	8	9	6	8	8	6	4	6	7	7	6	6	7	7	9	7	8	6	7	6	5	5	7	5	4	7	8	9	7	6		7	6	6	4	5	7
20	2	3		8	9	7	9	5	9	3	8	7	8	7	5	5	9	8	7	6	10	10	6	10	9	9	7	9	8	8	6	8	2	8	8	2	8	9	10	6	9	8		7	9	3	8	7	8
21	2	3		10	10	4	10	7	10	2	1	9	10	3	9	9	6	7	2	3	3	3	2	1	3	5	2	3	4	8	8	6	9	4	6	1	4	7	7	1	9	9		9	10	2	10	6	9
23	1	3		10	4	2	7	8	9	2	8	9	10	4	9	8	7	7	8	7	8	9	3	9	8	8	7	8	8	9	3	2	4	7	8	6	9	8	9	4	9	6		9	9	9	10	8	10
21	2	5		7	9	8	9	7	7	8	4	4	6	8	7	7	4	7	4	6	6	7	4	7	6	6	8	7	7	7	8	7	3	7	8	3	8	7	8	3	7	8		2	3	2	2	3	3
21	2	4		4	5	6	7	7	6	7	5	7	7	6	7	6	7	6	5	6	4	7	4	6	6	6	5	7	7	5	5	4	6	6	6	5	7	5	6	5	5	6		4	5	7	7	6	5
21	2	5		4	7	7	7	5	4	7	5	6	5	6	5	7	5	4	4	4	4	5	4	7	4	4	7	4	5	5	5	5	4	5	5	3	6	4	4	5	4	5		6	6	7	10	5	6
20	2	4		4	9	7	8	7	7	8	2	7	7	9	7	4	3	7	7	8	4	4	5	4	6	6	7	6	6	6	6	5	6	6	5	4	6	6	5	5	5	6		5	9	4	9	4	4
20	1	4		5	5	5	5	5	5	5	5	4	4	9	4	4	6	6	6	4	6	3	3	5	8	6	6	5	4	4	4	7	4	4	4	4	4	4	4	8	4	4		4	4	4	4	3	3
19	2	4		4	2	8	3	9	7	8	4	6	6	7	6	8	7	6	6	3	8	7	4	6	8	7	10	6	8	6	5	4	3	6	6	2	9	6	7	6	5	8		7	6	7	3	5	6
21	1	4		10	10	6	8	4	10	6	3	10	10	5	9	7	8	8	10	10	5	10	3	2	9	10	7	8	3	7	9	10	5	2	2	1	2	7	7	9	3	7		10	7	7	8	9	10
21	2	5		5	8	5	8	4	6	8	4	5	4	9	4	3	7	6	3	7	6	6	5	6	6	6	6	6	8	6	6	4	5	6	6	3	5	5	6	7	6	8		6	10	6	10	4	6
21	2	4		7	8	6	6	8	8	3	7	8	8	4	8	9	7	4	7	6	6	5	4	8	6	5	4	2	6	6	3	6	4	5	5	1	8	6	6	5	6	6		7	6	8	6	7	7
20	2	3		6	7	7	9	7	7	8	4	8	8	8	7	8	8	7	5	6	7	9	6	6	8	8	7	8	9	6	6	7	6	6	6	3	4	7	7	7	7	7		4	8	7	9	7	8
18	1	4		7	7	3	6	5	6	3	4	4	7	3	7	3	6	6	9	4	4	6	3	9	7	7	5	7	7	7	7	7	5	7	7	4	3	7	7	5	7	5		5	5	1	7	7	7
19	2	4		6	8	5	7	4	6	5	5	7	7	9	6	5	7	5	4	8	8	8	6	7	7	8	6	6	8	6	4	5	4	5	7	4	5	6	6	8	7	7		7	8	5	9	6	7
19	1	5		7	7	4	8	8	6	5	3	7	7	8	5	4	7	6	6	7	4	8	7	4	5	5	10	6	8	8	6	5	3	4	6	2	5	7	7	3	6	6		8	8	9	8	6	7
19	2	4		3	5	7	7	4	3	3	4	6	6	8	7	4	4	2	6	3	3	2	2	2	7	4	6	3	3	6	5	6	5	5	3	3	3	5	4	4	4	5		4	5	5	6	5	3
19	2	4		6	7	5	7	6	7	6	4	6	6	8	7	5	7	7	3	5	6	7	7	7	7	7	5	7	7	6	7	3	6	5	7	7	6	6	7	5	6	7		6	7	4	7	6	7
19	2	3		4	9	8	10	6	7	9	2	7	7	9	7	6	9	7	3	6	7	8	2	8	8	8	6	7	8	8	8	2	5	8	7	3	9	9	9	5	9	10		6	9	7	9	6	6
19	1	4		2	6	7	4	5	6	10	7	7	8	3	6	7	7	6	2	6	8	8	1	5	8	7	6	6	6	6	7	7	7	7	7	6	5	7	6	3	6	7		6	6	3	2	5	6
19	1	5		7	4	8	9	7	7	3	5	7	8	3	8	7	8	8	4	9	8	8	4	8	8	9	7	9	9	8	9	8	3	4	7	1	4	6	4	8	4	4		3	4	7	8	5	4
19	1	4		5	8	4	8	7	10	8	6	6	5	9	5	5	8	8	9	1	7	9	7	5	6	7	4	8	9	6	7	5	4	5	6	5	4	6	7	3	6	6		6	8	4	8	8	9
19	2	4		6	6	8	6	6	6	4	6	7	7	6	8	6	8	7	5	5	7	8	7	6	7	8	5	7	7	6	6	5	5	6	6	5	6	6	6	6	6	6		7	7	6	6	6	7
19	2	5		8	8	3	5	4	6	2	5	7	7	1	8	8	7	9	1	1	8	10	1	2	7	7	1	7	8	7	5	3	4	5	5	5	5	6	6	3	6	6		6	8	3	7	5	7
18	2	5		5	10	5	9	4	7	3	6	5	2	8	5	1	8	4	3	3	4	6	1	5	3	5	8	4	5	6	6	3	2	6	3	3	5	5	5	5	5	5		5	9	6	9	5	6
18	2	3		6	8	7	9	4	5	7	3	7	5	8	6	8	3	5	2	2	3	4	2	7	6	6	8	7	9	4	5	9	2	3	2	2	8	3	4	6	2	2		4	7	7	8	5	4
18	2	4		5	6	6	6	6	5	5	5	4	4	5	6	5	6	6	5	6	5	6	6	5	6	6	5	6	6	6	5	6	5	5	6	4	7	5	5	5	5	5		6	6	6	5	6	5
19	1	4		7	1	2	1	5	6	1	4	2	6	7	5	1	7	3	1	1	8	8	2	8	7	9	8	9	8	10	2	3	7	8	6	8	9	7	7	8	9	6		7	8	9	1	6	1
21	2	3		6	10	3	7	7	9	9	7	7	7	7	7	7	7	7	3	3	6	8	2	8	10	10	6	4	9	7	5	6	7	5	7	7	7	4	4	6	6	6		10	10	7	10	10	10
19	2	4		8	8	3	8	3	8	4	4	5	6	8	5	8	8	8	3	4	8	8	2	8	8	8	5	8	8	8	8	2	2	4	8	2	8	8	8	3	5	7		9	8	8	2	4	8
19	2	3		6	7	5	5	6	4	8	3	7	6	4	7	3	4	5	3	4	6	5	3	9	7	5	7	8	9	8	4	4	2	6	8	4	9	8	8	5	6	9		4	6	2	6	4	6
18	1	4		7	6	7	7	5	5	5	5	7	7	9	9	8	5	6	7	5	6	7	7	7	6	6	7	7	6	7	8	8	7	6	7	8	8	7	7	8	8	8		3	5	5	7	5	5
18	1	3		6	6	5	5	7	8	5	7	6	6	4	6	6	6	6	3	4	6	6	4	6	6	6	5	7	7	7	6	6	7	6	7	6	6	6	6	5	6	6		5	4	6	5	3	7
19	1	3		4	7	8	7	6	6	2	7	8	7	8	8	7	6	7	4	6	7	8	3	8	8	8	6	7	8	6	3	3	4	4	6	4	3	6	6	6	6	6		4	8	7	8	6	4
18	1	4		4	6	8	7	7	5	7	7	8	8	6	6	6	6	5	5	6	6	6	5	8	5	6	7	6	6	5	6	6	6	5	6	5	7	6	6	6	5	6		5	4	7	6	4	4
19	2	4		6	6	7	5	6	7	3	5	6	6	4	7	7	7	7	4	6	6	7	5	5	8	8	6	7	9	7	8	5	5	7	8	5	5	6	8	6	7	9		5	5	6	6	5	5
19	1	4		10	10	1	8	10	10	2	8	10	10	4	8	7	10	10	1	8	10	10	8	10	10	10	10	10	10	4	8	8	8	4	8	4	4	7	6	9	6	6		10	10	2	10	10	10
18	1	4		5	6	6	7	6	6	5	7	4	6	6	5	7	4	4	4	4	4	4	4	4	4	4	4	4	4	4	5	5	5	5	5	5	5	4	4	4	4	4		4	5	4	6	6	5
19	2	4		7	6	6	7	5	6	6	6	5	6	5	5	5	6	5	6	6	6	6	5	6	6	6	5	5	5	5	5	6	5	6	5	5	5	6	5	7	7	6		4	5	4	4	4	4
19	1	4		3	3	3	3	3	3	3	3	3	3	3	3	3	3	3	3	3	3	3	3	3	3	3	3	3	3	3	3	3	3	3	3	3	3	3	3	3	3	3		10	10	5	8	10	5
19	2	4		5	9	3	8	5	6	2	4	4	5	5	5	4	8	7	6	6	6	8	6	6	8	8	7	7	8	5	5	5	5	5	2	2	5	4	4	5	5	5		6	8	7	9	4	6
19	2	4		5	3	5	4	4	5	1	5	4	6	2	5	4	9	9	4	3	5	9	2	10	10	9	2	10	9	8	7	3	2	5	7	1	5	5	6	2	4	8		8	3	5	4	5	5
19	2	4		4	5	4	4	5	4	5	5	5	5	3	4	5	5	6	3	3	5	7	3	4	5	6	5	5	6	5	4	4	5	5	6	3	5	5	5	5	6	6		6	6	5	5	6	6
18	2	5		8	10	6	10	7	5	10	3	6	6	9	9	7	10	9	7.50234	9	9	9	10	8	9	9	6	10	10	4	4	5	2	1	2	1	8	2	2	6	2	1		7	7	4	10	7	9
18	1	4		7	8	6	9	7	8	3	1	8	8	10	8	6	9	7	2	6	7	9	1	3	8	8	10	8	9	6	3	5	1	1	5	1	1	3	3	10	4	5		7	10	9	10	6	9
18	2	4		7	7	7	6	6	6	4	4	5	5	6	5	5	6	6	6	6	5	5	5	5	6	6	6	6	6	6	6	6	6	6	6	6	6	6	6	6	6	6		7	7	7	7	6	6
19	2	4		7	4	4	8	3	6	7	5	7	4	7	3	3	3	4	3	5	3	6	4	8	3	3	7	6	2	6	3	4	3	3	6	3	3	7	4	8	7	4		6	4	6	8	5	6
19	2	4		8	9	5	5	6	4	4	4	5	5	5	4	8	8	8	8	7	6	7	7	6	7	7	5	7	7	8	8	8	8	8	8	8	8	7	7	7	6	7		4	8	7	4	4	4
19	2	3		6	8	1	9	9	3	4	3	5	3	10	8	6	10	8	1	7	8	9	1	7	8	9	1	7	10	10	8	1	5	5	10	1	8	8	8	1	9	7		4	9	7	7	7	8
18	1	4		10	10	6	7	6	9	3	5	10	7	6	8	5	4	7	5	2	5	9	5	10	6	5	9	6	3	1	8	1	2	5	4	1	10	3	2	5	4	9		10	10	6	8	9.10435	10
[truncated: 33 more columns]
